# Supplementary material for: Integrated Gene Expression Profiling Analysis Reveals Potential Molecular Mechanisms and Candidate Biomarkers for Early Risk Stratification and Prediction of STEMI and Post-STEMI Heart Failure Patients
Source: Front Cardiovasc Med. 2021 Dec 10;8:736497. doi: 10.3389/fcvm.2021.736497 (PMC8702808; doi:10.3389/fcvm.2021.736497)
Supplement: Supplementary file 1 [file Data_Sheet_1.XLSX]

## Sheet: Title Page
Integrated Gene Expression Profiling Analysis Reveals Potential Molecular Mechanisms and Candidate Biomarkers for Early Risk Stratification and Prediction of STEMI and Post-STEMI Heart Failure Patients Jing Xu1,2, *, Yuejin Yang1, 2, # 1 State Key Laboratory of Cardiovascular Disease, Fuwai Hospital & National Center for Cardiovascular Disease, Beijing, China 2 Chinese Academy of Medical Sciences…

## Sheet: Table S1
Table S1. Detailed information of differential expressed genes in GSE60993.
Probe	logFC	AveExpr	t	P.Value	adj.P.Val	B	Gene	Threshold
ILMN_1788538	-1.02406	9.00648	-10.8379	1.99e-08	0.000204976	9.42547	NCALD	Down-regulated
ILMN_1803686	-1.0398	9.62679	-9.06553	2.01e-07	0.000411524	7.37857	ADA	Down-regulated
ILMN_1708041	-1.07957	9.84301	-8.82184	2.83e-07	0.000411524	7.06667	PLEKHF1	Down-regulated
ILMN_2091412	-1.00107	8.6502	-8.38642	5.32e-07	0.000565392	6.48943	FLT3LG	Down-regulated
ILMN_2179837	-0.901268	11.0934	-8.32787	5.81e-07	0.000565392	6.40981	BANF1	Down-regulated
ILMN_1707088	-0.984492	10.5695	-8.30298	6.02e-07	0.000565392	6.37581	DENND2D	Down-regulated
ILMN_1717197	-0.995353	9.03384	-8.09792	8.19e-07	0.000636428	6.09242	CD3G	Down-regulated
ILMN_1682993	-1.0084	13.7283	-8.00738	9.39e-07	0.000705206	5.96539	NKG7	Down-regulated
ILMN_1751400	-0.842282	9.94453	-7.98294	9.75e-07	0.000720841	5.9309	SCAP1	Down-regulated
ILMN_1728298	-1.0992	9.15633	-7.90111	1.1e-06	0.000754055	5.81478	SBK1	Down-regulated
ILMN_1779071	-1.22654	7.55318	-7.73873	1.42e-06	0.000876916	5.58146	FEZ1	Down-regulated
ILMN_1761138	-0.811119	10.866	-7.49817	2.07e-06	0.00101137	5.22864	C9orf142	Down-regulated
ILMN_1769383	-1.03388	11.1581	-7.46408	2.19e-06	0.00103567	5.17795	GIMAP5	Down-regulated
ILMN_1663160	-0.88639	9.03647	-7.44781	2.24e-06	0.00104655	5.15368	ZNF337	Down-regulated
ILMN_2352131	-0.805612	7.43412	-7.44542	2.25e-06	0.00104655	5.15012	ERBB2	Down-regulated
ILMN_1785095	-0.857009	10.0823	-7.34922	2.63e-06	0.00115452	5.00584	ATP6V0E2L	Down-regulated
ILMN_1719756	-1.0953	9.7533	-7.09324	3.98e-06	0.00151557	4.61512	ZAP70	Down-regulated
ILMN_1666902	-1.04833	8.77363	-7.08874	4.01e-06	0.00151557	4.60816	GPR114	Down-regulated
ILMN_1730622	-0.96862	11.3905	-7.0706	4.13e-06	0.0015281	4.58008	EVL	Down-regulated
ILMN_1676393	-0.907869	10.2318	-6.99367	4.68e-06	0.00160994	4.46043	ATP5G1	Down-regulated
ILMN_1651228	-0.815443	11.2814	-6.95342	5.01e-06	0.00163996	4.39746	RPS28	Down-regulated
ILMN_1712944	-0.86154	11.6035	-6.91271	5.36e-06	0.00165145	4.33353	AES	Down-regulated
ILMN_1691539	-0.865465	8.65784	-6.90974	5.38e-06	0.00165145	4.32886	LAT	Down-regulated
ILMN_2103919	-0.833885	7.80484	-6.88375	5.62e-06	0.00165591	4.28789	LRFN3	Down-regulated
ILMN_1784287	-0.928574	9.60594	-6.66763	8.08e-06	0.00214067	3.94322	TGFBR3	Down-regulated
ILMN_1760509	-1.32727	9.90448	-6.58985	9.23e-06	0.00227453	3.81742	EOMES	Down-regulated
ILMN_1739794	-0.97699	9.38219	-6.58156	9.36e-06	0.00229537	3.80395	CD3E	Down-regulated
ILMN_1787345	-0.879638	9.91145	-6.49178	1.09e-05	0.00247794	3.65746	FKBP11	Down-regulated
ILMN_1672417	-0.957958	10.3638	-6.446	1.18e-05	0.00260855	3.58227	PTPRCAP	Down-regulated
ILMN_2042771	-0.810286	8.39069	-6.43859	1.2e-05	0.00261842	3.57008	PTTG1	Down-regulated
ILMN_1656501	-0.849645	7.97157	-6.42378	1.23e-05	0.00262882	3.54566	DUSP5	Down-regulated
ILMN_1793549	-0.91947	9.10535	-6.39081	1.3e-05	0.00267615	3.4912	PTPN4	Down-regulated
ILMN_2073184	-1.1746	9.71075	-6.36277	1.36e-05	0.00271537	3.44476	EDG8	Down-regulated
ILMN_2313730	-0.983347	10.0356	-6.36096	1.37e-05	0.00271537	3.44175	RHOC	Down-regulated
ILMN_2261416	-1.10025	11.9891	-6.3334	1.44e-05	0.00278529	3.39597	CD3D	Down-regulated
ILMN_1701613	-0.931042	12.2564	-6.25831	1.64e-05	0.0030409	3.27065	RARRES3	Down-regulated
ILMN_1746565	-0.963406	10.9221	-6.22862	1.72e-05	0.00314081	3.22086	CD6	Down-regulated
ILMN_2338323	-1.09916	10.9319	-6.20417	1.8e-05	0.00319859	3.17976	CDC25B	Down-regulated
ILMN_1731233	-1.18315	11.968	-6.0819	2.24e-05	0.00355394	2.97281	GZMH	Down-regulated
ILMN_1702534	-0.959492	7.73603	-6.05061	2.36e-05	0.00364934	2.91949	CD244	Down-regulated
ILMN_2044471	-0.83991	8.74383	-6.00152	2.58e-05	0.00379319	2.83551	NCR3	Down-regulated
ILMN_1785202	-0.937795	10.25	-5.89832	3.1e-05	0.00428268	2.65781	STAT4	Down-regulated
ILMN_2076600	-1.02782	11.4658	-5.87657	3.23e-05	0.00441311	2.62016	ITM2A	Down-regulated
ILMN_1665943	-0.830851	10.0917	-5.84276	3.43e-05	0.0045757	2.56148	MAP4K1	Down-regulated
ILMN_2264011	-0.886543	10.4402	-5.82398	3.55e-05	0.0046703	2.5288	GRAP	Down-regulated
ILMN_1700306	-0.981681	10.176	-5.7527	4.04e-05	0.00498042	2.40433	OCIAD2	Down-regulated
ILMN_1674983	-0.93097	11.0255	-5.69278	4.51e-05	0.00534047	2.29911	LOC387841	Down-regulated
ILMN_1688279	-1.00889	9.73326	-5.66517	4.74e-05	0.00551046	2.25045	MGC2463	Down-regulated
ILMN_2395981	-1.04284	9.31009	-5.5743	5.61e-05	0.00610059	2.0895	PYHIN1	Down-regulated
ILMN_1812278	-0.825574	8.67513	-5.55464	5.81e-05	0.00619371	2.05452	LY9	Down-regulated
ILMN_1712431	-0.944945	10.647	-5.53813	5.99e-05	0.00632388	2.0251	FAM113B	Down-regulated
ILMN_2074762	-0.805043	7.20389	-5.44384	7.14e-05	0.00681832	1.85635	FCRL6	Down-regulated
ILMN_1756862	-0.836293	8.63443	-5.42474	7.4e-05	0.00694358	1.82201	APOL3	Down-regulated
ILMN_1735360	-0.846394	9.8742	-5.4036	7.7e-05	0.0071002	1.78395	SDAD1	Down-regulated
ILMN_1777519	-1.10535	10.6459	-5.34205	8.64e-05	0.00763569	1.67276	ITGB7	Down-regulated
ILMN_1695025	-0.966617	11.6158	-5.32865	8.86e-05	0.00771844	1.64847	CD2	Down-regulated
ILMN_2166831	-0.863791	12.7089	-5.27853	9.73e-05	0.00817515	1.55746	RPS4X	Down-regulated
ILMN_2377669	-0.806374	12.7071	-5.26608	9.96e-05	0.00823702	1.5348	CD247	Down-regulated
ILMN_2374244	-0.986894	10.5656	-5.25121	0.000102473	0.0083489	1.5077	DYRK2	Down-regulated
ILMN_2101885	-0.807878	10.6516	-5.19792	0.000113345	0.0088932	1.41034	TUBB	Down-regulated
ILMN_1671568	-0.833322	9.98568	-5.16806	0.000119951	0.00929202	1.35563	ECHDC2	Down-regulated
ILMN_2319000	-1.11945	10.4397	-5.13694	0.000127261	0.00970422	1.29848	MATK	Down-regulated
ILMN_1690561	-1.14805	9.49897	-5.13317	0.000128178	0.00974372	1.29154	GZMM	Down-regulated
ILMN_2183687	-0.907053	11.5778	-5.11956	0.000131543	0.00993155	1.26651	LIME1	Down-regulated
ILMN_1742001	-0.953679	7.72927	-5.10619	0.000134938	0.0100848	1.24189	CD160	Down-regulated
ILMN_1685088	-0.897635	12.6054	-5.06464	0.000146079	0.0105617	1.16522	RPL36	Down-regulated
ILMN_1769782	-0.895179	8.73948	-5.0282	0.000156635	0.0109341	1.0978	LAX1	Down-regulated
ILMN_1787461	-0.935321	11.4331	-4.94627	0.000183342	0.0121218	0.945598	RUNX3	Down-regulated
ILMN_1710734	-1.55161	10.7536	-4.91228	0.000195765	0.0125875	0.882209	GZMK	Down-regulated
ILMN_1773352	-0.942227	13.3139	-4.85501	0.000218693	0.0134459	0.775104	CCL5	Down-regulated
ILMN_1654875	-1.46197	12.3484	-4.84634	0.000222399	0.0136012	0.758852	CLC	Down-regulated
ILMN_1703695	-0.887669	7.58796	-4.63496	0.000335886	0.0176325	0.360035	C19orf12	Down-regulated
ILMN_1691949	-0.910067	10.2122	-4.61034	0.000352522	0.0182185	0.313273	THOC3	Down-regulated
ILMN_1744347	-0.929671	11.1938	-4.5753	0.000377677	0.0190215	0.246593	LOC127295	Down-regulated
ILMN_1684349	-1.03685	10.119	-4.44506	0.000488472	0.0221964	-0.00222967	IL2RB	Down-regulated
ILMN_1700628	-0.85778	9.67482	-4.44375	0.000489744	0.0222334	-0.00474297	DDX24	Down-regulated
ILMN_1663080	-0.836728	12.1328	-4.42952	0.000503764	0.0225139	-0.0320421	LFNG	Down-regulated
ILMN_1778010	-0.889594	9.24823	-4.42554	0.000507755	0.0225478	-0.0396737	IL32	Down-regulated
ILMN_1752249	-0.80405	9.80782	-4.40611	0.000527712	0.022987	-0.0769552	FAM38A	Down-regulated
ILMN_2067656	-0.912558	10.8596	-4.4011	0.00053299	0.023072	-0.08658	CCND2	Down-regulated
ILMN_1727567	-1.16793	7.05128	-4.38753	0.000547561	0.0233873	-0.112661	OLIG2	Down-regulated
ILMN_1665761	-0.811828	9.4635	-4.34662	0.000593976	0.0246915	-0.191335	BCL11B	Down-regulated
ILMN_1660462	-0.917209	8.55598	-4.32742	0.000617136	0.0254084	-0.228316	MCOLN2	Down-regulated
ILMN_2396991	-0.835338	9.59613	-4.28983	0.00066519	0.0266222	-0.300803	HCST	Down-regulated
ILMN_2079655	-1.23558	11.4348	-4.27993	0.000678465	0.0267673	-0.319904	KLRB1	Down-regulated
ILMN_1659158	-0.934153	9.03154	-4.26605	0.000697549	0.0272558	-0.346715	SAMD3	Down-regulated
ILMN_1768482	-1.06375	10.6072	-4.22922	0.000750866	0.0285202	-0.417897	CD8A	Down-regulated
ILMN_1662364	-0.888001	9.44172	-4.21721	0.000769135	0.0289745	-0.441125	AARS	Down-regulated
ILMN_1809433	-0.811591	11.1154	-4.20626	0.000786181	0.0293558	-0.462306	XBP1	Down-regulated
ILMN_1660732	-0.936233	9.20384	-4.17978	0.00082904	0.0304318	-0.513589	PPP2R2B	Down-regulated
ILMN_2309245	-0.954717	10.1439	-4.14776	0.000884055	0.0318175	-0.575652	BIN1	Down-regulated
ILMN_1658399	-1.27692	10.0963	-4.09108	0.000990747	0.0341224	-0.685678	KLRG1	Down-regulated
ILMN_1790692	-1.22206	12.9047	-4.08094	0.00101118	0.0344612	-0.705383	GNLY	Down-regulated
ILMN_2208903	-1.23527	13.3878	-4.06991	0.00103388	0.0347974	-0.726814	CD52	Down-regulated
ILMN_1659343	-1.0458	11.1024	-4.06671	0.00104057	0.0349503	-0.73304	BOLA2	Down-regulated
ILMN_2096116	-0.852323	10.5539	-4.05792	0.00105915	0.0354041	-0.750129	HSP90B1	Down-regulated
ILMN_2354478	-0.808004	9.409	-4.00928	0.00116829	0.0375847	-0.844766	CYFIP2	Down-regulated
ILMN_1655710	-1.01437	9.00451	-3.99864	0.00119366	0.0380496	-0.865488	LOC642989	Down-regulated
ILMN_1740633	-0.855165	11.075	-3.99247	0.00120863	0.0383245	-0.877513	PRF1	Down-regulated
ILMN_1691693	-0.86636	8.58118	-3.98248	0.00123326	0.0386804	-0.896972	FCRL3	Down-regulated
ILMN_1761945	-1.09808	11.5554	-3.96777	0.00127046	0.0394668	-0.925635	KSP37	Down-regulated
ILMN_1780368	-0.832449	8.71164	-3.96321	0.00128222	0.0397202	-0.934519	GPR18	Down-regulated
ILMN_1656420	-0.815575	8.79302	-3.95676	0.00129903	0.0399652	-0.947077	MGC3020	Down-regulated
ILMN_1739508	-1.27636	11.0919	-3.95654	0.00129961	0.0399652	-0.947509	LOC652493	Down-regulated
ILMN_2325506	-0.829543	8.85354	-3.95531	0.00130284	0.0400394	-0.949905	BCAS4	Down-regulated
ILMN_1779324	-1.20693	11.4698	-3.93394	0.00136038	0.0411687	-0.991574	GZMA	Down-regulated
ILMN_2224143	-0.832564	10.0279	-3.86645	0.00155958	0.0446144	-1.12327	MCM3	Down-regulated
ILMN_1777344	-0.804098	12.9925	-3.82564	0.00169411	0.0470388	-1.20295	RPS13	Down-regulated
ILMN_1739263	-0.906431	12.9633	-3.82181	0.00170733	0.047262	-1.21044	LOC643284	Down-regulated
ILMN_2384122	-1.02811	10.7065	-3.80635	0.00176172	0.0479563	-1.24063	GPR56	Down-regulated
ILMN_1795937	-0.847876	11.1644	-3.80394	0.00177038	0.0480532	-1.24535	VIL2	Down-regulated
ILMN_2366041	-0.902242	9.15227	-3.77138	0.00189134	0.0498127	-1.30895	ITM2C	Down-regulated
ILMN_1782050	1.33127	12.8734	12.2829	3.72e-09	0.00013182	10.8407	CEBPD	Up-regulated
ILMN_1729294	0.9081	10.7629	11.8713	5.89e-09	0.00013182	10.4584	RNF130	Up-regulated
ILMN_1764082	0.819969	8.68178	10.6444	2.52e-08	0.000204976	9.21978	OACT1	Up-regulated
ILMN_1652490	1.69051	8.51253	10.3698	3.55e-08	0.00021214	8.9206	MANSC1	Up-regulated
ILMN_1712999	1.67874	8.59345	10.2928	3.92e-08	0.00021214	8.8352	LOC642103	Up-regulated
ILMN_1665964	1.20431	9.56437	10.1957	4.43e-08	0.00021214	8.72656	GAB2	Up-regulated
ILMN_1714643	1.29256	7.48318	10.1036	4.99e-08	0.00021214	8.62257	MGAM	Up-regulated
ILMN_1810514	0.899025	10.2298	10.0478	5.36e-08	0.00021214	8.55897	KIAA0446	Up-regulated
ILMN_1797875	1.20782	14.211	10.0021	5.69e-08	0.00021214	8.50669	ALOX5AP	Up-regulated
ILMN_1771664	1.67591	7.95101	9.88993	6.59e-08	0.00021214	8.37727	CLEC4E	Up-regulated
ILMN_1684585	1.6121	9.97827	9.84854	6.95e-08	0.00021214	8.32914	ACSL1	Up-regulated
ILMN_1714083	0.960456	8.20287	9.59949	9.68e-08	0.000277851	8.03509	KLHL8	Up-regulated
ILMN_2375002	0.912059	8.78602	9.31955	1.41e-07	0.00037369	7.69542	MAP4K4	Up-regulated
ILMN_1741727	1.87102	11.629	9.04576	2.07e-07	0.000411524	7.35355	QPCT	Up-regulated
ILMN_1670926	1.01378	12.0351	8.96778	2.3e-07	0.000411524	7.2544	GALNAC4S-6ST	Up-regulated
ILMN_1676895	1.68115	8.02124	8.9217	2.46e-07	0.000411524	7.19543	LOC653117	Up-regulated
ILMN_1682165	0.847539	10.1149	8.89495	2.55e-07	0.000411524	7.16106	NT5C2	Up-regulated
ILMN_1770161	1.14509	8.66586	8.88807	2.58e-07	0.000411524	7.15221	BST1	Up-regulated
ILMN_1775708	0.986681	12.8182	8.69889	3.38e-07	0.00045796	6.90629	SLC2A3	Up-regulated
ILMN_2388112	1.08013	7.60125	8.56161	4.12e-07	0.000527663	6.7248	CR1	Up-regulated
ILMN_1716983	1.20233	10.9908	8.52998	4.31e-07	0.000527663	6.68261	LILRA2	Up-regulated
ILMN_1787186	1.36329	7.77139	8.51402	4.42e-07	0.000527663	6.66129	NOV	Up-regulated
ILMN_1781700	2.02946	8.56419	8.40693	5.17e-07	0.000565392	6.5172	IL18R1	Up-regulated
ILMN_2083469	1.78873	9.02674	8.35617	5.57e-07	0.000565392	6.44835	IRS2	Up-regulated
ILMN_1669888	1.15323	8.04535	8.3143	5.92e-07	0.000565392	6.39129	CSTA	Up-regulated
ILMN_1781580	0.851562	12.1996	8.25635	6.46e-07	0.000584823	6.31189	BRI3	Up-regulated
ILMN_1661695	1.43197	8.95198	8.24354	6.58e-07	0.000584823	6.29428	IRAK3	Up-regulated
ILMN_1693014	0.822093	13.7367	8.22139	6.8e-07	0.000584823	6.26377	CEBPB	Up-regulated
ILMN_1750158	1.03361	8.53139	8.21693	6.85e-07	0.000584823	6.25763	ACOX1	Up-regulated
ILMN_2169152	0.818877	14.0937	8.20703	6.95e-07	0.000584823	6.24396	SRGN	Up-regulated
ILMN_1735552	0.848974	8.45448	8.09574	8.22e-07	0.000636428	6.08938	KIF1B	Up-regulated
ILMN_2290118	1.26384	7.48593	8.02954	9.08e-07	0.000692509	5.9966	MEGF9	Up-regulated
ILMN_1700855	0.890617	7.16075	7.97233	9.91e-07	0.000721655	5.9159	LOC642684	Up-regulated
ILMN_1804935	1.85001	10.0038	7.93221	1.05e-06	0.00073438	5.85902	VNN3	Up-regulated
ILMN_1736190	1.67949	10.2857	7.89657	1.11e-06	0.000754055	5.8083	CYP4F3	Up-regulated
ILMN_1793743	1.00385	8.97137	7.81218	1.27e-06	0.000834929	5.68747	DIRC2	Up-regulated
ILMN_1769705	0.918222	11.4048	7.72737	1.44e-06	0.000881386	5.56499	LOC440093	Up-regulated
ILMN_1669523	1.63808	9.36675	7.69442	1.52e-06	0.000882671	5.51712	FOS	Up-regulated
ILMN_2396903	1.03457	7.52358	7.69422	1.52e-06	0.000882671	5.51682	KCNJ15	Up-regulated
ILMN_2092333	0.851517	7.13632	7.69251	1.53e-06	0.000882671	5.51433	GPR141	Up-regulated
ILMN_1707312	1.17912	8.19667	7.69156	1.53e-06	0.000882671	5.51295	NFIL3	Up-regulated
ILMN_1730639	1.21341	8.02943	7.65805	1.61e-06	0.000903031	5.46408	SLC22A15	Up-regulated
ILMN_1773125	0.924127	9.19686	7.62826	1.69e-06	0.000935415	5.4205	ENTPD1	Up-regulated
ILMN_1706217	1.30488	9.16674	7.56007	1.88e-06	0.000986365	5.32025	TLR4	Up-regulated
ILMN_1762713	1.75368	10.7723	7.5594	1.88e-06	0.000986365	5.31926	MCEMP1	Up-regulated
ILMN_2197365	1.44458	13.1555	7.48904	2.1e-06	0.00101137	5.21508	RGS2	Up-regulated
ILMN_1777342	0.950467	8.96577	7.4889	2.1e-06	0.00101137	5.21487	PREX1	Up-regulated
ILMN_2204754	0.823647	10.2805	7.43378	2.29e-06	0.00105607	5.13274	TXNDC13	Up-regulated
ILMN_1794875	1.18492	9.37964	7.35558	2.6e-06	0.00115452	5.01543	HMFN0839	Up-regulated
ILMN_1775268	1.29296	7.24985	7.14104	3.68e-06	0.00147117	4.68883	HECW2	Up-regulated
ILMN_2394210	1.07441	7.05595	7.13491	3.71e-06	0.00147389	4.6794	SLC26A8	Up-regulated
ILMN_1706342	0.90681	10.6591	7.11608	3.83e-06	0.00149562	4.65038	FLJ31413	Up-regulated
ILMN_1675117	0.867361	8.40608	7.07811	4.08e-06	0.0015281	4.59171	DHRS8	Up-regulated
ILMN_1707286	1.14214	12.3204	7.06511	4.16e-06	0.0015281	4.57157	FLJ22662	Up-regulated
ILMN_2186061	1.28596	9.89687	7.00337	4.61e-06	0.00159559	4.47557	PFKFB3	Up-regulated
ILMN_1803811	0.998177	10.327	6.97247	4.85e-06	0.00161266	4.4273	TRIB1	Up-regulated
ILMN_2086077	0.922023	9.48133	6.96942	4.88e-06	0.00161266	4.42253	JUNB	Up-regulated
ILMN_1674394	1.07553	9.90095	6.96762	4.89e-06	0.00161266	4.41971	C20orf3	Up-regulated
ILMN_2219712	1.28045	8.64996	6.91633	5.32e-06	0.00165145	4.33923	HMGB2	Up-regulated
ILMN_1659544	1.26944	10.3516	6.91259	5.36e-06	0.00165145	4.33335	STX3A	Up-regulated
ILMN_2380605	0.844828	8.35509	6.90631	5.41e-06	0.00165145	4.32346	MTMR3	Up-regulated
ILMN_1815148	0.989375	8.61611	6.88258	5.63e-06	0.00165591	4.28605	MAN2A2	Up-regulated
ILMN_2126706	1.22352	8.31972	6.83	6.15e-06	0.00174483	4.20286	LMNB1	Up-regulated
ILMN_1685824	1.23555	10.6894	6.80963	6.36e-06	0.00179497	4.17051	B4GALT5	Up-regulated
ILMN_1736180	1.10545	8.99271	6.72034	7.39e-06	0.00200747	4.02795	FRAT1	Up-regulated
ILMN_2089977	1.09978	7.15636	6.70294	7.62e-06	0.00205326	4.00004	FKBP9L	Up-regulated
ILMN_1778444	1.41172	10.3863	6.61342	8.86e-06	0.00223002	3.85564	FKBP5	Up-regulated
ILMN_1701837	0.974637	7.22466	6.59611	9.13e-06	0.00227335	3.82758	KLHL2	Up-regulated
ILMN_1719988	0.814676	7.02409	6.57285	9.5e-06	0.00231814	3.78979	HAL	Up-regulated
ILMN_1696187	1.39414	10.067	6.56877	9.57e-06	0.00232272	3.78317	PYGL	Up-regulated
ILMN_1758864	1.47821	11.3526	6.54551	9.95e-06	0.00237386	3.74527	VNN2	Up-regulated
ILMN_1709683	0.808313	12.5521	6.50682	1.06e-05	0.00244885	3.68209	RASSF2	Up-regulated
ILMN_1750961	1.09202	9.09389	6.45939	1.15e-05	0.00259593	3.6043	TM6SF1	Up-regulated
ILMN_1793934	0.981204	10.1538	6.45223	1.17e-05	0.00260135	3.59252	PISD	Up-regulated
ILMN_1714650	0.888641	8.18354	6.45023	1.17e-05	0.00260135	3.58923	RASGRP4	Up-regulated
ILMN_1798543	1.23632	9.05691	6.42361	1.23e-05	0.00262882	3.54539	STK17B	Up-regulated
ILMN_1787843	1.00655	8.35587	6.41806	1.24e-05	0.00262882	3.53623	HSDL2	Up-regulated
ILMN_1654560	0.862107	10.453	6.3998	1.28e-05	0.00264591	3.50608	LOC649986	Up-regulated
ILMN_1799106	1.87921	10.1125	6.37236	1.34e-05	0.00271537	3.46066	MOSC1	Up-regulated
ILMN_1703074	1.19398	9.33426	6.36169	1.37e-05	0.00271537	3.44297	CPD	Up-regulated
ILMN_1736048	0.884193	9.10656	6.33022	1.44e-05	0.00278529	3.39069	ELL	Up-regulated
ILMN_1657455	1.27925	8.06865	6.30207	1.52e-05	0.00286877	3.3438	CEACAM4	Up-regulated
ILMN_1659936	0.833206	11.1344	6.26346	1.62e-05	0.00303392	3.27927	PPP1R15A	Up-regulated
ILMN_2181968	0.832583	7.81021	6.25687	1.64e-05	0.0030409	3.26824	CBL	Up-regulated
ILMN_2291954	1.05512	8.37207	6.23528	1.7e-05	0.00312767	3.23203	SLA	Up-regulated
ILMN_1780132	0.87843	9.17118	6.20615	1.79e-05	0.00319859	3.18308	PELI2	Up-regulated
ILMN_1657977	0.998699	11.0256	6.20359	1.8e-05	0.00319859	3.17877	MSRB2	Up-regulated
ILMN_1716465	1.16657	9.16972	6.16469	1.93e-05	0.0033201	3.11319	RBP7	Up-regulated
ILMN_1673111	0.904574	11.4455	6.1544	1.97e-05	0.0033201	3.09579	TSEN34	Up-regulated
ILMN_1804396	0.830569	9.88775	6.12584	2.07e-05	0.00342584	3.04744	C14orf4	Up-regulated
ILMN_1701403	1.23041	8.06155	6.10037	2.16e-05	0.00354637	3.00421	HIP1	Up-regulated
ILMN_1798977	1.46638	7.92541	6.0949	2.18e-05	0.00354637	2.99492	GPR97	Up-regulated
ILMN_1798804	0.959984	9.73336	6.09428	2.19e-05	0.00354637	2.99387	SRPK1	Up-regulated
ILMN_1796642	0.985724	9.79765	6.09296	2.19e-05	0.00354637	2.99162	NCF2	Up-regulated
ILMN_1807662	0.96479	11.9518	6.06653	2.3e-05	0.00362707	2.94664	IGF2R	Up-regulated
ILMN_1710514	1.01256	9.43569	6.05113	2.36e-05	0.00364934	2.92037	BCL3	Up-regulated
ILMN_2208158	0.888714	8.26348	6.0202	2.49e-05	0.00374601	2.86751	GTF2IP1	Up-regulated
ILMN_2320906	1.13053	8.34812	6.01758	2.51e-05	0.00375205	2.86302	RTN3	Up-regulated
ILMN_1678170	1.50996	11.4012	6.01113	2.54e-05	0.00376404	2.85199	MME	Up-regulated
ILMN_1780546	0.956692	7.34942	5.9731	2.71e-05	0.00394177	2.78674	OSM	Up-regulated
ILMN_1752526	0.960841	9.45187	5.9601	2.78e-05	0.00399899	2.76439	IBRDC2	Up-regulated
ILMN_1758963	0.883609	10.5165	5.95812	2.79e-05	0.00400102	2.76098	NADK	Up-regulated
ILMN_2397199	0.894319	8.63048	5.95654	2.8e-05	0.00400102	2.75826	NDEL1	Up-regulated
ILMN_2400372	1.00724	8.21844	5.9352	2.9e-05	0.00411876	2.72151	SULT1A2	Up-regulated
ILMN_1781285	1.5173	12.8547	5.91889	2.99e-05	0.00419484	2.69337	DUSP1	Up-regulated
ILMN_1790891	1.26412	11.0067	5.90042	3.09e-05	0.00428268	2.66144	CKAP4	Up-regulated
ILMN_1796316	3.16565	11.3243	5.86414	3.3e-05	0.00446895	2.59861	MMP9	Up-regulated
ILMN_1732923	1.3305	8.32993	5.81354	3.62e-05	0.00473937	2.51062	SIPA1L2	Up-regulated
ILMN_1659463	1.0049	10.1885	5.80444	3.68e-05	0.00477906	2.49476	APAF1	Up-regulated
ILMN_1747251	1.34099	8.38209	5.79858	3.72e-05	0.00481265	2.48454	LTB4R	Up-regulated
ILMN_1751120	1.33232	8.33866	5.78514	3.81e-05	0.00486704	2.46107	HIST1H4H	Up-regulated
ILMN_1768969	1.11831	8.75036	5.78105	3.84e-05	0.00487964	2.45392	LBR	Up-regulated
ILMN_1657129	0.941818	10.147	5.78056	3.84e-05	0.00487964	2.45307	SCAP2	Up-regulated
ILMN_1758146	0.864426	11.8817	5.77653	3.87e-05	0.0048799	2.44604	PTPNS1	Up-regulated
ILMN_1663099	0.857755	7.24961	5.75716	4.01e-05	0.00497787	2.41214	UBE2B	Up-regulated
ILMN_1741917	0.9548	9.97622	5.75447	4.03e-05	0.0049781	2.40744	OSCAR	Up-regulated
ILMN_1680996	0.901764	13.3436	5.74548	4.09e-05	0.00501113	2.39168	ALOX5	Up-regulated
ILMN_2376455	0.841814	10.1769	5.73124	4.2e-05	0.00509603	2.3667	CSF2RA	Up-regulated
ILMN_1808811	0.861687	8.45673	5.70226	4.43e-05	0.00527422	2.3158	KIAA0963	Up-regulated
ILMN_2324994	0.940847	7.82089	5.69581	4.48e-05	0.00532387	2.30444	IKIP	Up-regulated
ILMN_1655702	1.22565	8.89042	5.68336	4.59e-05	0.00540864	2.28253	ABHD5	Up-regulated
ILMN_1699772	1.13662	9.64066	5.68169	4.6e-05	0.00540864	2.27958	RRAGD	Up-regulated
ILMN_1786847	1.61027	7.95587	5.68066	4.61e-05	0.00540864	2.27777	TGM3	Up-regulated
ILMN_1689836	1.10225	11.3517	5.66303	4.76e-05	0.00551904	2.24667	C5AR1	Up-regulated
ILMN_2365091	1.57342	8.09743	5.65996	4.79e-05	0.00553703	2.24125	FCAR	Up-regulated
ILMN_1667460	0.831896	8.18382	5.65684	4.82e-05	0.00554256	2.23574	SULF2	Up-regulated
ILMN_1715068	1.05456	13.3604	5.65516	4.83e-05	0.00554655	2.23278	AQP9	Up-regulated
ILMN_1671404	0.939444	9.9098	5.63027	5.06e-05	0.0056856	2.18878	SVIL	Up-regulated
ILMN_1807529	1.84543	12.3511	5.60673	5.28e-05	0.00587511	2.14709	PADI4	Up-regulated
ILMN_2405602	0.899527	7.93719	5.60598	5.29e-05	0.00587511	2.14575	OSBPL1A	Up-regulated
ILMN_1779886	0.907574	10.83	5.59405	5.4e-05	0.00596761	2.12459	TBC1D14	Up-regulated
ILMN_1790689	1.64724	10.8665	5.57718	5.58e-05	0.00610059	2.09462	CRISPLD2	Up-regulated
ILMN_1729915	1.05337	9.78993	5.57238	5.63e-05	0.00610059	2.08609	PILRA	Up-regulated
ILMN_2214678	1.02917	12.3361	5.56568	5.7e-05	0.00614921	2.07417	MXD1	Up-regulated
ILMN_1694810	1.52112	9.19517	5.5626	5.73e-05	0.00617066	2.06869	PANX2	Up-regulated
ILMN_1756806	1.06921	9.1668	5.55487	5.81e-05	0.00619371	2.05493	MCL1	Up-regulated
ILMN_1772302	0.994209	9.87343	5.53553	6.02e-05	0.00632388	2.02047	MTHFS	Up-regulated
ILMN_1719403	0.891467	8.98146	5.53548	6.02e-05	0.00632388	2.02037	MTX1	Up-regulated
ILMN_1658383	1.06939	9.6257	5.53483	6.03e-05	0.00632388	2.01922	LOC652878	Up-regulated
ILMN_1748915	1.53972	10.4981	5.53403	6.04e-05	0.00632388	2.0178	S100A12	Up-regulated
ILMN_2286870	0.806906	8.76598	5.53044	6.08e-05	0.00634024	2.01139	CSNK1D	Up-regulated
ILMN_2374340	1.00069	10.2299	5.52146	6.18e-05	0.00634955	1.99536	PLAUR	Up-regulated
ILMN_2083946	1.04249	7.43002	5.51973	6.2e-05	0.00634955	1.99227	TGFA	Up-regulated
ILMN_2283388	0.896587	12.1072	5.5192	6.21e-05	0.00634955	1.99133	C20orf24	Up-regulated
ILMN_1766736	1.02296	7.50814	5.51772	6.22e-05	0.00634955	1.98869	BPI	Up-regulated
ILMN_2289849	0.867466	11.2118	5.51682	6.23e-05	0.00634955	1.98708	FCGR2A	Up-regulated
ILMN_1764396	0.824314	7.65668	5.50747	6.34e-05	0.00640119	1.97037	HDAC4	Up-regulated
ILMN_1676480	1.17969	7.6125	5.50702	6.35e-05	0.00640119	1.96958	LOC654053	Up-regulated
ILMN_2117623	0.835224	8.33593	5.48931	6.56e-05	0.0064981	1.93789	PLXNC1	Up-regulated
ILMN_1741165	1.31979	12.4551	5.48661	6.59e-05	0.0064981	1.93305	SLC11A1	Up-regulated
ILMN_1773388	1.08386	8.94435	5.48466	6.62e-05	0.0064981	1.92956	C13orf18	Up-regulated
ILMN_1788251	0.888169	7.98971	5.47496	6.74e-05	0.0065897	1.91219	SNN	Up-regulated
ILMN_1728478	1.06628	10.7549	5.47062	6.79e-05	0.00661659	1.90441	CXCL16	Up-regulated
ILMN_1684391	0.943131	10.3788	5.45704	6.97e-05	0.00673216	1.88005	PLOD1	Up-regulated
ILMN_1705047	1.03139	9.58388	5.44581	7.11e-05	0.00681832	1.85989	TLR8	Up-regulated
ILMN_2189037	0.890119	7.33423	5.43693	7.23e-05	0.00688018	1.84393	WDR52	Up-regulated
ILMN_1678494	0.822711	8.25829	5.40537	7.67e-05	0.0071002	1.78714	ZNF438	Up-regulated
ILMN_1718982	1.03534	9.38423	5.40404	7.69e-05	0.0071002	1.78475	VMD2	Up-regulated
ILMN_1808047	1.60993	10.0324	5.39186	7.87e-05	0.00716662	1.76279	PHC2	Up-regulated
ILMN_1796138	1.14777	7.00573	5.39129	7.88e-05	0.00716662	1.76174	BMX	Up-regulated
ILMN_1723436	0.842644	6.71006	5.35856	8.37e-05	0.00748417	1.70264	PFKFB2	Up-regulated
ILMN_1747347	0.867482	8.00438	5.35121	8.49e-05	0.00754656	1.68934	C17orf60	Up-regulated
ILMN_2399503	0.827453	11.7702	5.33289	8.79e-05	0.0077122	1.65617	UBN1	Up-regulated
ILMN_1803560	0.866194	10.8087	5.32925	8.85e-05	0.00771844	1.64956	LAT2	Up-regulated
ILMN_1813489	0.914375	10.437	5.29728	9.39e-05	0.00805783	1.59156	RAF1	Up-regulated
ILMN_1689046	0.997453	7.88135	5.29551	9.43e-05	0.00807055	1.58834	FLJ20273	Up-regulated
ILMN_2211065	1.06911	10.7924	5.27735	9.75e-05	0.00817933	1.55531	TMEM91	Up-regulated
ILMN_1656900	1.00784	9.07227	5.24293	0.000104089	0.00842433	1.4926	LOC648394	Up-regulated
ILMN_2210601	0.878036	8.73037	5.24225	0.000104223	0.00842433	1.49136	RNASEL	Up-regulated
ILMN_1792682	0.835663	7.85864	5.23812	0.000105039	0.00846603	1.48383	MCTP2	Up-regulated
ILMN_1805192	0.818186	10.6123	5.23769	0.000105125	0.00846603	1.48304	KIAA1754	Up-regulated
ILMN_1679339	0.918428	8.47073	5.2315	0.000106362	0.00851201	1.47174	C3orf62	Up-regulated
ILMN_1753312	0.918938	8.48951	5.22975	0.000106716	0.00852381	1.46854	PLXDC2	Up-regulated
ILMN_1685493	0.834849	6.80744	5.21739	0.000109241	0.00868582	1.44595	TMCC3	Up-regulated
ILMN_1721116	1.36172	9.95874	5.20389	0.000112069	0.00885004	1.42127	USP10	Up-regulated
ILMN_1665877	1.05687	12.8464	5.20193	0.000112486	0.0088686	1.41768	RNF149	Up-regulated
ILMN_1744023	0.829047	7.62981	5.19466	0.000114046	0.00893386	1.40438	MGC18216	Up-regulated
ILMN_1740010	0.843921	10.8848	5.1643	0.00012081	0.00934373	1.34873	PCNX	Up-regulated
ILMN_1674789	0.956657	8.06685	5.14625	0.000125027	0.00959393	1.31559	LOC651738	Up-regulated
ILMN_1804738	0.815505	8.51454	5.14624	0.000125028	0.00959393	1.31558	MEFV	Up-regulated
ILMN_1799208	0.908339	7.2907	5.14105	0.000126269	0.00965877	1.30604	GALNACT-2	Up-regulated
ILMN_1812281	2.29734	7.97125	5.12907	0.000129183	0.00980482	1.284	ARG1	Up-regulated
ILMN_1797301	0.809898	7.04238	5.11281	0.000133246	0.00998898	1.25408	C1orf183	Up-regulated
ILMN_1719344	1.11637	10.3779	5.10402	0.000135497	0.0101078	1.2379	NRBF2	Up-regulated
ILMN_1688158	0.973612	9.1785	5.10339	0.00013566	0.0101078	1.23673	CYB5R4	Up-regulated
ILMN_2353642	1.39519	8.43427	5.09285	0.000138417	0.0102346	1.21729	ATP6V0B	Up-regulated
ILMN_1694548	0.99778	6.83831	5.08988	0.000139204	0.0102622	1.21181	ANXA3	Up-regulated
ILMN_1667561	1.34803	8.06282	5.07523	0.000143153	0.0104234	1.18478	IFRD1	Up-regulated
ILMN_1663437	0.885465	7.19354	5.07465	0.000143313	0.0104234	1.1837	EFCBP2	Up-regulated
ILMN_1767509	0.815761	11.763	5.0676	0.000145255	0.0105176	1.17069	FLJ20186	Up-regulated
ILMN_1764964	0.800515	13.1713	5.05192	0.000149679	0.0107135	1.1417	IFNGR2	Up-regulated
ILMN_1653292	0.900312	11.5979	5.04084	0.000152887	0.0108474	1.12121	PFKFB4	Up-regulated
ILMN_1685009	0.898567	10.1467	5.03116	0.00015575	0.0109253	1.10327	ITGAM	Up-regulated
ILMN_2336133	1.12648	7.9459	5.03021	0.000156034	0.0109253	1.10151	SULT1A4	Up-regulated
ILMN_2327090	0.95482	9.27498	5.02538	0.000157484	0.0109374	1.09257	MAEA	Up-regulated
ILMN_1683146	0.861936	9.85888	5.00965	0.000162307	0.0112197	1.06341	FTH1	Up-regulated
ILMN_1704730	1.1076	11.3901	4.9951	0.000166904	0.0114724	1.03642	C1QR1	Up-regulated
ILMN_1658706	1.12239	7.35296	4.99348	0.000167424	0.011492	1.0334	ST6GALNAC2	Up-regulated
ILMN_1705297	0.871909	7.14193	4.97465	0.000173595	0.011734	0.998412	MYBPH	Up-regulated
ILMN_1661516	0.808486	7.22775	4.96957	0.000175301	0.0117973	0.988962	POLR2J2	Up-regulated
ILMN_1807283	1.22838	8.07801	4.96898	0.000175498	0.0117973	0.987872	NDST1	Up-regulated
ILMN_1721127	0.81271	7.26734	4.96048	0.000178395	0.0119263	0.972048	HIST1H3D	Up-regulated
ILMN_1674926	1.0712	7.48963	4.94878	0.000182457	0.0121127	0.950275	C19orf35	Up-regulated
ILMN_1809522	0.88811	8.25687	4.94773	0.000182829	0.0121127	0.948309	BTBD14A	Up-regulated
ILMN_1668270	1.03989	11.195	4.94746	0.000182921	0.0121127	0.947823	ZDHHC18	Up-regulated
ILMN_1651826	0.957903	13.4574	4.92403	0.000191375	0.0124568	0.904137	BASP1	Up-regulated
ILMN_2364022	0.973808	11.7618	4.92296	0.00019177	0.0124568	0.902141	SLC16A3	Up-regulated
ILMN_1800540	1.27581	9.52553	4.91698	0.000193995	0.0125232	0.890987	CD55	Up-regulated
ILMN_1772131	1.88821	10.89	4.86563	0.00021424	0.0132853	0.794999	IL1R2	Up-regulated
ILMN_1734707	1.15894	9.66214	4.82604	0.000231331	0.0138864	0.720768	CHST13	Up-regulated
ILMN_1683127	0.913294	9.31318	4.82332	0.000232558	0.0139258	0.715653	ZNF281	Up-regulated
ILMN_2392043	1.06035	10.0397	4.81267	0.000237416	0.0141473	0.695656	SPI1	Up-regulated
ILMN_1711030	1.06392	7.30639	4.80868	0.000239261	0.0141849	0.688169	OPLAH	Up-regulated
ILMN_2256050	0.872053	7.91462	4.80857	0.000239312	0.0141849	0.687962	SERPINA1	Up-regulated
ILMN_1724544	0.914718	9.89011	4.79322	0.000246562	0.0144801	0.659095	PPP4R1	Up-regulated
ILMN_1719661	0.861211	14.1591	4.77228	0.000256813	0.0149112	0.619694	SEPX1	Up-regulated
ILMN_2323172	1.02478	11.0174	4.7341	0.000276654	0.0155372	0.547709	CSF3R	Up-regulated
ILMN_1782070	0.859054	10.6142	4.73156	0.000278033	0.0155785	0.542897	NPL	Up-regulated
ILMN_1803739	0.999809	7.73957	4.72746	0.000280267	0.0156813	0.535156	RPGRIP1	Up-regulated
ILMN_1752932	0.957169	7.92078	4.72642	0.000280832	0.0156813	0.533206	EVA1	Up-regulated
ILMN_1758735	1.25928	9.07033	4.70797	0.00029114	0.0160621	0.498337	NALP12	Up-regulated
ILMN_1690625	0.956486	8.93995	4.70775	0.000291266	0.0160621	0.497918	SLC9A8	Up-regulated
ILMN_2402936	0.937187	8.73587	4.70584	0.000292353	0.0161035	0.494314	LOC440926	Up-regulated
ILMN_2072178	1.87526	8.42858	4.70123	0.000294999	0.0161944	0.485599	ECHDC3	Up-regulated
ILMN_1808979	1.56378	7.37604	4.69264	0.000299996	0.016395	0.469351	CLEC4D	Up-regulated
ILMN_1686862	0.996568	8.0834	4.68539	0.000304279	0.0166105	0.455636	HLX1	Up-regulated
ILMN_1800638	0.832601	9.4663	4.67793	0.00030876	0.0167539	0.441494	CUGBP2	Up-regulated
ILMN_1688231	1.13485	8.21759	4.67107	0.000312931	0.0167953	0.428515	TREM1	Up-regulated
ILMN_1665859	1.01779	9.48847	4.66064	0.000319395	0.0170354	0.408737	RAB27A	Up-regulated
ILMN_1717207	1.1087	12.0953	4.65086	0.000325572	0.0172331	0.390205	MMP25	Up-regulated
ILMN_2376403	0.866024	12.5554	4.61758	0.000347543	0.0180822	0.327033	TSC22D3	Up-regulated
ILMN_1692754	0.819222	12.3677	4.60838	0.000353884	0.0182564	0.309542	TMEM49	Up-regulated
ILMN_1701134	0.998016	10.4765	4.60121	0.000358905	0.0184128	0.295912	PTEN	Up-regulated
ILMN_1772036	0.896266	7.49123	4.60114	0.000358957	0.0184128	0.295773	STEAP4	Up-regulated
ILMN_1652680	1.33015	9.71789	4.59746	0.000361562	0.0185156	0.288776	LOC652616	Up-regulated
ILMN_1680314	0.806804	11.5439	4.58946	0.000367293	0.0186719	0.273564	TXN	Up-regulated
ILMN_2392569	1.25503	9.8326	4.58785	0.000368457	0.0186921	0.270502	FPRL1	Up-regulated
ILMN_1794914	0.940725	8.6179	4.5778	0.000375823	0.0189868	0.251356	UBTD1	Up-regulated
ILMN_1704870	1.88653	10.3074	4.57608	0.000377097	0.0190118	0.248081	PGLYRP1	Up-regulated
ILMN_1784884	0.894626	12.8825	4.55274	0.000394837	0.0196625	0.203613	LILRB3	Up-regulated
ILMN_1746836	0.884582	8.82941	4.54815	0.000398424	0.0197806	0.194863	PTAFR	Up-regulated
ILMN_1665217	0.967081	8.87018	4.5464	0.000399804	0.0197887	0.191519	C3orf34	Up-regulated
ILMN_1779015	0.966379	11.0192	4.53441	0.00040937	0.0201193	0.168646	ZNF467	Up-regulated
ILMN_1681520	0.884508	7.88577	4.52487	0.000417152	0.0203176	0.150432	DGAT2	Up-regulated
ILMN_2205963	0.809467	12.1442	4.52196	0.000419548	0.0204078	0.144891	C10orf54	Up-regulated
ILMN_1752668	0.897475	6.86991	4.5176	0.00042318	0.020523	0.136552	DAAM2	Up-regulated
ILMN_1696394	0.889016	8.74836	4.51426	0.000425979	0.020523	0.130176	IL6R	Up-regulated
ILMN_1800602	1.28528	12.514	4.49541	0.000442145	0.0210312	0.0941478	GCA	Up-regulated
ILMN_2112988	1.13233	12.4015	4.48588	0.000450555	0.0212914	0.0759235	NCF1C	Up-regulated
ILMN_1805228	1.04884	10.2375	4.48459	0.000451706	0.0212968	0.0734541	LRG1	Up-regulated
ILMN_1752579	0.821755	9.95551	4.48368	0.000452517	0.0212968	0.071719	ATP6V0A1	Up-regulated
ILMN_1752117	0.938562	7.84359	4.48367	0.000452529	0.0212968	0.0716947	TMEM55A	Up-regulated
ILMN_2060115	0.842554	12.1077	4.46819	0.000466601	0.0215844	0.042075	SORL1	Up-regulated
ILMN_1716815	0.892505	8.85736	4.46443	0.00047009	0.0216841	0.0348703	CEACAM1	Up-regulated
ILMN_1696466	1.53213	9.41432	4.45778	0.000476317	0.0218795	0.0221415	ROPN1L	Up-regulated
ILMN_2225144	0.832015	10.6009	4.4518	0.000481995	0.0220872	0.0106806	EIF4E3	Up-regulated
ILMN_1746517	0.854146	9.53502	4.44987	0.00048384	0.0221415	0.00698589	KYNU	Up-regulated
ILMN_1695157	1.85204	9.94184	4.44961	0.000484089	0.0221415	0.00648952	CA4	Up-regulated
ILMN_1697309	1.19418	12.7212	4.44785	0.000485781	0.0221557	0.00311344	NCF1	Up-regulated
ILMN_1706531	0.975932	8.99278	4.4407	0.000492717	0.0223052	-0.0105976	ABCC5	Up-regulated
ILMN_1699631	0.903084	9.66048	4.43931	0.00049408	0.0223052	-0.0132696	GATS	Up-regulated
ILMN_1753111	1.60728	10.0375	4.43595	0.000497377	0.0223375	-0.0197016	PBEF1	Up-regulated
ILMN_1661461	1.17288	7.00514	4.43002	0.00050326	0.0225139	-0.0310725	LOC283547	Up-regulated
ILMN_1656042	1.18123	8.89829	4.42413	0.000509175	0.0225697	-0.0423738	KIAA0319L	Up-regulated
ILMN_2307656	0.809982	9.26748	4.42318	0.000510132	0.0225916	-0.0441905	AGTRAP	Up-regulated
ILMN_2092118	1.03698	13.9692	4.41755	0.000515864	0.0227547	-0.0549965	FPR1	Up-regulated
ILMN_1659047	1.00306	11.0508	4.41602	0.000517433	0.0227703	-0.0579319	HIST2H2AA3	Up-regulated
ILMN_1698996	0.990668	8.81009	4.41201	0.00052157	0.0228467	-0.0656346	SLC19A1	Up-regulated
ILMN_1651385	0.907948	9.33752	4.40862	0.000525088	0.0229212	-0.0721344	MFN2	Up-regulated
ILMN_1721762	1.17568	10.9113	4.40583	0.000528009	0.022987	-0.0774987	IL18RAP	Up-regulated
ILMN_1695435	0.822519	7.6957	4.39664	0.000537729	0.0231382	-0.0951401	LOC653610	Up-regulated
ILMN_1775257	1.29445	12.8089	4.38272	0.00055282	0.0235421	-0.121904	PROK2	Up-regulated
ILMN_2252295	0.932839	7.86454	4.37745	0.000558642	0.0237486	-0.132034	ELF2	Up-regulated
ILMN_2363586	1.04638	11.0095	4.37193	0.000564809	0.0239423	-0.142649	SDCBP	Up-regulated
ILMN_1691180	0.913695	6.52177	4.36074	0.00057752	0.0242553	-0.164169	OTX1	Up-regulated
ILMN_1809173	1.14836	10.6402	4.35771	0.000581007	0.0243429	-0.16999	LOC349114	Up-regulated
ILMN_1665384	0.848869	9.26767	4.35763	0.000581102	0.0243429	-0.170148	SH3BP5L	Up-regulated
ILMN_1762284	1.00259	8.235	4.34819	0.000592131	0.0246776	-0.188327	FLJ25084	Up-regulated
ILMN_2127605	0.931838	8.46672	4.34733	0.000593136	0.0246776	-0.189967	LRP3	Up-regulated
ILMN_1680397	0.97367	13.0107	4.34483	0.000596103	0.0247588	-0.194791	IL8RB	Up-regulated
ILMN_1691574	0.853404	7.6158	4.32092	0.000625189	0.0255751	-0.240851	LOC646064	Up-regulated
ILMN_1791297	0.812026	7.22194	4.30362	0.000647127	0.0261006	-0.274192	LOC653337	Up-regulated
ILMN_1740298	1.23517	9.08708	4.30268	0.000648341	0.026128	-0.276003	SIGLEC5	Up-regulated
ILMN_1657624	0.913057	9.18	4.29935	0.000652674	0.0262376	-0.282441	NSFL1C	Up-regulated
ILMN_1663422	1.08028	10.2446	4.28421	0.000672689	0.0267411	-0.31164	Rgr	Up-regulated
ILMN_1714592	1.36922	11.0149	4.25608	0.000711584	0.0275396	-0.365969	CDA	Up-regulated
ILMN_1731714	1.1623	10.2417	4.24756	0.000723801	0.0278358	-0.382421	CREB5	Up-regulated
ILMN_1806999	0.811297	8.71337	4.24152	0.000732611	0.0281082	-0.394112	MGC4093	Up-regulated
ILMN_2403906	0.922842	8.61571	4.2317	0.000747136	0.0285086	-0.413085	ARFIP1	Up-regulated
ILMN_2228180	0.940906	9.23886	4.22775	0.000753066	0.0285784	-0.420724	MSRA	Up-regulated
ILMN_1736982	0.962649	7.27775	4.21701	0.00076944	0.0289745	-0.441509	PHACTR1	Up-regulated
ILMN_2283325	1.17776	9.73641	4.21477	0.000772907	0.0290155	-0.445853	GPR177	Up-regulated
ILMN_1662524	1.13709	10.9073	4.2096	0.000780945	0.02919	-0.45585	IL8RA	Up-regulated
ILMN_1755873	0.963677	8.7382	4.1966	0.000801552	0.029725	-0.481014	EMR3	Up-regulated
ILMN_1658798	1.06213	8.00862	4.18824	0.000815089	0.0300899	-0.497194	EGFL5	Up-regulated
ILMN_1700896	1.16301	7.68186	4.17723	0.000833299	0.0305311	-0.518539	SAP30	Up-regulated
ILMN_1722218	1.10697	11.2335	4.17512	0.000836828	0.0306145	-0.522622	LENG4	Up-regulated
ILMN_1730928	1.09719	8.35481	4.15758	0.000866811	0.0313588	-0.556626	CDK5R1	Up-regulated
ILMN_1667319	0.983198	8.81388	4.15132	0.000877761	0.031661	-0.568751	LPPR2	Up-regulated
ILMN_1737314	0.973539	12.2888	4.14804	0.000883568	0.0318175	-0.57512	BCL6	Up-regulated
ILMN_1778136	0.80316	7.36	4.12537	0.000924728	0.0327385	-0.619093	ZMYND15	Up-regulated
ILMN_1779486	1.06752	9.32644	4.12505	0.000925328	0.0327385	-0.619719	FAM126B	Up-regulated
ILMN_1757732	0.934592	7.82272	4.12202	0.000930979	0.0328998	-0.625599	C8orf1	Up-regulated
ILMN_1664644	0.902657	9.34412	4.12081	0.000933257	0.0329326	-0.627958	ATG16L2	Up-regulated
ILMN_1772387	1.03475	7.70323	4.10786	0.000957867	0.0334623	-0.653092	TLR2	Up-regulated
ILMN_1732071	1.13082	8.92319	4.09674	0.000979524	0.0339274	-0.674679	HIST2H2BE	Up-regulated
ILMN_1776649	0.897337	8.34871	4.09168	0.000989549	0.0341224	-0.68451	LRRK2	Up-regulated
ILMN_1717594	0.831855	7.79542	4.08939	0.00099412	0.0341677	-0.688959	DKFZp761E198	Up-regulated
ILMN_1763837	1.15995	10.6632	4.06076	0.00105311	0.0352746	-0.744609	ANPEP	Up-regulated
ILMN_1670302	0.876523	10.6911	4.05614	0.00106297	0.0354588	-0.753601	HK3	Up-regulated
ILMN_1656934	1.09127	9.79435	4.04882	0.00107877	0.0357502	-0.767841	REPS2	Up-regulated
ILMN_1692742	0.851631	9.65789	4.04596	0.00108501	0.035846	-0.773403	DENND3	Up-regulated
ILMN_1785268	1.0075	9.36025	4.04326	0.00109091	0.0359528	-0.778638	CD58	Up-regulated
ILMN_2307598	1.29414	8.01021	4.04025	0.00109756	0.0361433	-0.784509	SLC37A3	Up-regulated
ILMN_1696230	0.858148	7.59673	4.02751	0.00112612	0.0368352	-0.809295	LOC654052	Up-regulated
ILMN_1743646	0.818328	8.68099	4.00127	0.00118735	0.0380476	-0.860381	VASP	Up-regulated
ILMN_1702229	1.21688	8.42799	4.00035	0.00118956	0.0380496	-0.86217	CECR6	Up-regulated
ILMN_1802096	0.888599	10.9977	3.99455	0.00120356	0.038253	-0.873456	ABTB1	Up-regulated
ILMN_1651496	0.956427	9.58048	3.99396	0.001205	0.038253	-0.874613	HIST1H2BD	Up-regulated
ILMN_1669502	0.924348	9.36895	3.98975	0.00121527	0.0383954	-0.882799	E2F3	Up-regulated
ILMN_1709233	1.00359	8.31459	3.97079	0.00126271	0.0392762	-0.919738	F5	Up-regulated
ILMN_1715809	0.882734	8.44102	3.96799	0.00126988	0.0394668	-0.925194	OGFRL1	Up-regulated
ILMN_1681683	0.808977	8.0832	3.96271	0.0012835	0.0397202	-0.935484	LOC650919	Up-regulated
ILMN_1767377	0.859784	9.79776	3.95242	0.00131048	0.0402156	-0.955541	LOC153561	Up-regulated
ILMN_1675258	1.47161	9.21937	3.94974	0.00131759	0.0403151	-0.960762	LOC441268	Up-regulated
ILMN_1799030	1.04792	12.6665	3.94916	0.00131915	0.0403374	-0.961901	CMTM2	Up-regulated
ILMN_1794165	0.911288	12.3348	3.94786	0.00132262	0.0404181	-0.964433	PGD	Up-regulated
ILMN_1768973	0.910222	10.5326	3.94404	0.00133286	0.0406549	-0.971873	HIST2H2AC	Up-regulated
ILMN_1679268	1.25602	10.1579	3.93161	0.00136682	0.0412752	-0.996129	PELI1	Up-regulated
ILMN_1768469	1.28712	8.76227	3.92786	0.00137722	0.041429	-1.00344	TCN1	Up-regulated
ILMN_1805643	0.951743	7.29595	3.9187	0.00140298	0.041931	-1.0213	FLJ39378	Up-regulated
ILMN_2349124	0.879202	7.28501	3.91576	0.00141136	0.0420506	-1.02704	OSBPL2	Up-regulated
ILMN_2308849	0.890747	12.4305	3.91153	0.00142348	0.042268	-1.03528	MYADM	Up-regulated
ILMN_1670272	0.804721	10.065	3.91137	0.00142394	0.042268	-1.03559	LRP10	Up-regulated
ILMN_2106725	1.11942	9.02545	3.9105	0.00142646	0.042268	-1.03729	NCF1B	Up-regulated
ILMN_1788002	0.893096	7.56636	3.90723	0.00143594	0.0423689	-1.04368	MAPK14	Up-regulated
ILMN_2202915	0.816987	8.51527	3.9063	0.00143864	0.0424227	-1.04549	MLSTD1	Up-regulated
ILMN_2411282	0.854777	8.02066	3.8958	0.00146954	0.0430739	-1.06597	QSCN6	Up-regulated
ILMN_1763745	0.897431	7.84813	3.89385	0.00147535	0.0431923	-1.06977	FLJ14166	Up-regulated
ILMN_1770818	1.42963	7.88619	3.88957	0.0014882	0.0434812	-1.07813	LOC642342	Up-regulated
ILMN_1810420	1.4229	11.6658	3.88897	0.00149003	0.0434812	-1.07931	DYSF	Up-regulated
ILMN_2053103	1.16025	9.79063	3.88641	0.00149775	0.043611	-1.08429	SLC40A1	Up-regulated
ILMN_1749078	0.915953	9.02765	3.88507	0.00150184	0.0436275	-1.08692	TIMP2	Up-regulated
ILMN_1726545	1.27889	9.44019	3.87408	0.00153565	0.0440602	-1.10837	LILRA5	Up-regulated
ILMN_1761566	1.12505	9.95414	3.86865	0.00155263	0.0444678	-1.11897	ORF1-FL49	Up-regulated
ILMN_2397521	0.819181	7.9734	3.86139	0.00157565	0.0449794	-1.13314	JMJD3	Up-regulated
ILMN_1757361	1.10593	9.09828	3.86024	0.00157931	0.0449943	-1.13538	NCF4	Up-regulated
ILMN_2125010	0.935917	7.81358	3.85004	0.0016123	0.0456675	-1.15529	SKAP2	Up-regulated
ILMN_1674402	1.04985	11.795	3.84189	0.00163918	0.0460545	-1.17121	TMEM71	Up-regulated
ILMN_1662846	0.977712	7.41376	3.84121	0.00164145	0.0460918	-1.17254	GPR160	Up-regulated
ILMN_1791576	0.915846	9.69397	3.8375	0.00165384	0.0462835	-1.17979	CHSY1	Up-regulated
ILMN_1664068	0.957792	9.84745	3.83494	0.00166245	0.0464053	-1.18479	ERGIC1	Up-regulated
ILMN_2148944	0.983345	7.536	3.83398	0.00166569	0.0464517	-1.18666	ADCY4	Up-regulated
ILMN_1724822	1.10782	9.70542	3.81939	0.00171571	0.0473595	-1.21515	LOC399744	Up-regulated
ILMN_1662741	0.933331	10.1023	3.81566	0.00172875	0.0475359	-1.22244	EDG4	Up-regulated
ILMN_1806448	0.896855	7.44312	3.81055	0.00174678	0.0477313	-1.23243	NTNG2	Up-regulated
ILMN_2050911	1.06852	8.97737	3.80772	0.00175682	0.0478984	-1.23795	SLC22A4	Up-regulated
ILMN_1792689	0.995189	10.4319	3.8033	0.00177265	0.0480615	-1.24658	HIST1H2AC	Up-regulated
ILMN_1728724	0.840736	10.1489	3.7997	0.00178568	0.0482675	-1.25363	IL17R	Up-regulated
ILMN_1740276	0.859825	7.62621	3.79733	0.00179428	0.048296	-1.25826	CLDN9	Up-regulated
ILMN_1690125	1.12374	9.62706	3.79712	0.00179504	0.048296	-1.25866	PDLIM7	Up-regulated
ILMN_2279961	0.869054	10.6951	3.79402	0.00180638	0.048491	-1.26472	LAMP2	Up-regulated
ILMN_1726289	1.0224	10.2398	3.78524	0.00183887	0.0490931	-1.28188	C12orf35	Up-regulated
ILMN_1791253	1.30534	7.6451	3.78137	0.00185335	0.049184	-1.28943	FBXL13	Up-regulated
ILMN_1799765	0.838436	9.31776	3.78084	0.00185537	0.049184	-1.29048	RAB24	Up-regulated
ILMN_1715669	1.17802	7.89282	3.77775	0.00186704	0.0494068	-1.29651	TP53I11	Up-regulated
ILMN_1705114	0.828748	10.4089	3.77754	0.00186783	0.0494068	-1.29692	NUMB	Up-regulated
ILMN_2339748	0.972682	9.25408	3.77622	0.00187284	0.049459	-1.29949	RNF13	Up-regulated
ILMN_1791847	0.878582	8.25593	3.77235	0.00188761	0.0497683	-1.30705	DAPK2	Up-regulated
Genes with |log2FC| ≥ 0.8 were considered as DEGs, and statistical differences were defined by adjusted p value < 0.05 as threshold values, corrected by Benjamini-Hochberg method. In the table, logFC is log fold change, AveExpr is average expression, adj.P.Val is adjusted p value, t is the empirical Bayes moderated t-statistic. The corresponding p-values have been adjusted for multiple testing to…

## Sheet: Table S2
Table S2. Detailed information of differential expressed genes in GSE61144.
Probe	logFC	AveExpr	t	P.Value	adj.P.Val	B	Gene Symbol	Threshold
830026	-1.03933	9.27702	-14.8796	5.82e-12	1.11e-07	17.3297	LOC389674	Down-regulated
3870255	-0.854071	11.6599	-14.3582	1.09e-11	1.11e-07	16.7578	LOC285900	Down-regulated
3130541	-1.02582	11.5974	-14.3516	1.1e-11	1.11e-07	16.7504	LOC440737	Down-regulated
2490356	-0.937438	10.6249	-14.0417	1.61e-11	1.12e-07	16.3997	LOC127295	Down-regulated
5390136	-1.06222	9.68128	-13.1336	5.16e-11	1.87e-07	15.324	HSPE1	Down-regulated
7000044	-0.929437	12.3053	-12.9759	6.35e-11	1.87e-07	15.1295	LOC645161	Down-regulated
2350056	-1.06568	11.0947	-12.883	7.19e-11	1.87e-07	15.0139	LOC648249	Down-regulated
3190053	-0.871706	10.3658	-12.678	9.48e-11	2.25e-07	14.7557	SNRPD2	Down-regulated
1820692	-0.968432	11.3278	-12.508	1.19e-10	2.53e-07	14.5385	LOC387867	Down-regulated
650102	-0.842611	9.78085	-12.4302	1.33e-10	2.6e-07	14.4383	C6orf49	Down-regulated
5900600	-0.865987	11.1063	-12.2916	1.61e-10	2.65e-07	14.258	LOC644511	Down-regulated
6580189	-0.840485	12.3399	-11.9791	2.49e-10	3.21e-07	13.8444	LOC649821	Down-regulated
6660193	-0.833822	11.6181	-11.9581	2.57e-10	3.21e-07	13.8162	RPL4	Down-regulated
2760438	-0.928436	12.2591	-11.8236	3.11e-10	3.48e-07	13.6347	LOC441246	Down-regulated
870196	-0.930506	11.1703	-11.8164	3.14e-10	3.48e-07	13.6249	LOC652624	Down-regulated
2120324	-0.898489	11.2848	-11.6606	3.93e-10	4.25e-07	13.4123	SOD1	Down-regulated
1780348	-0.851815	9.85227	-11.5748	4.46e-10	4.25e-07	13.2941	IMP3	Down-regulated
1980605	-0.889269	9.20098	-10.7423	1.55e-09	8.19e-07	12.1042	DOCK10	Down-regulated
1170400	-1.05542	9.94732	-10.6528	1.78e-09	9.15e-07	11.9716	C12orf57	Down-regulated
2320301	-0.84294	11.051	-10.4323	2.5e-09	1.16e-06	11.6408	ITGB1	Down-regulated
1110215	-1.1925	10.4631	-10.1241	4.08e-09	1.66e-06	11.1684	FAM62A	Down-regulated
4490026	-1.02728	12.3768	-10.0438	4.65e-09	1.75e-06	11.0436	RPL35	Down-regulated
2940687	-0.859682	11.3117	-9.96167	5.31e-09	1.93e-06	10.9148	LOC347544	Down-regulated
5490376	-0.944953	10.0946	-9.93946	5.5e-09	1.98e-06	10.8799	C19orf37	Down-regulated
2490279	-0.866257	9.53098	-9.92263	5.66e-09	1.98e-06	10.8534	C19orf2	Down-regulated
6510309	-0.891315	11.5867	-9.90776	5.79e-09	2e-06	10.8299	RPL13A	Down-regulated
6400397	-1.0422	8.86353	-9.83972	6.48e-09	2.16e-06	10.7222	SH2D1A	Down-regulated
460754	-1.03671	9.88099	-9.8247	6.64e-09	2.2e-06	10.6984	CDC25B	Down-regulated
4560128	-0.839132	9.08968	-9.78504	7.08e-09	2.27e-06	10.6353	OCIAD2	Down-regulated
7400703	-0.809221	12.0707	-9.64042	8.99e-09	2.67e-06	10.4034	EEF1B2	Down-regulated
5720072	-0.870536	9.31613	-9.51911	1.1e-08	3.08e-06	10.2068	PTPRCAP	Down-regulated
60397	-1.13143	11.7341	-9.49905	1.14e-08	3.1e-06	10.1741	AHNAK	Down-regulated
3990626	-1.10243	10.9051	-9.48659	1.16e-08	3.1e-06	10.1538	IL7R	Down-regulated
3420630	-1.07294	9.89601	-9.41305	1.32e-08	3.28e-06	10.0334	MAP4K1	Down-regulated
5310369	-2.03925	9.83846	-9.35001	1.46e-08	3.56e-06	9.92961	GZMK	Down-regulated
1010398	-0.846561	8.3651	-9.22375	1.81e-08	4.05e-06	9.72016	FASN	Down-regulated
3800253	-1.09447	10.5432	-9.16548	2e-08	4.28e-06	9.62279	LOC387841	Down-regulated
1340170	-0.906946	9.40556	-9.143	2.08e-08	4.29e-06	9.5851	RAFTLIN	Down-regulated
1770075	-0.807408	10.534	-9.13204	2.12e-08	4.29e-06	9.5667	LOC647048	Down-regulated
4590646	-1.16469	8.81745	-9.0892	2.29e-08	4.49e-06	9.49462	FCRL3	Down-regulated
7000133	-1.02982	9.57008	-9.00012	2.67e-08	4.84e-06	9.34397	BCL11B	Down-regulated
770647	-0.859803	9.91639	-8.91259	3.11e-08	5.34e-06	9.19491	TINP1	Down-regulated
6370367	-1.8842	10.6125	-8.86016	3.4e-08	5.76e-06	9.1051	GZMA	Down-regulated
1470070	-0.843022	9.41731	-8.83074	3.58e-08	6e-06	9.05456	LIPA	Down-regulated
630711	-0.90137	12.2115	-8.77116	3.98e-08	6.42e-06	8.95181	RPLP0	Down-regulated
60328	-0.813917	10.117	-8.76723	4.01e-08	6.43e-06	8.94502	LOC339123	Down-regulated
1190241	-1.13311	10.1464	-8.71509	4.4e-08	6.82e-06	8.8547	CD2	Down-regulated
5390719	-1.11166	10.8098	-8.64885	4.95e-08	7.43e-06	8.73939	LOC644037	Down-regulated
1410707	-0.866771	9.88202	-8.62862	5.13e-08	7.51e-06	8.70406	DNMT1	Down-regulated
450114	-0.90835	10.8792	-8.62622	5.15e-08	7.51e-06	8.69985	GIMAP7	Down-regulated
110598	-0.885003	10.6648	-8.60833	5.32e-08	7.63e-06	8.66856	LOC649049	Down-regulated
7160450	-1.36764	9.11219	-8.5476	5.93e-08	8.22e-06	8.56197	KLRG1	Down-regulated
3890095	-1.22833	10.4291	-8.5335	6.08e-08	8.34e-06	8.53716	LFNG	Down-regulated
3710435	-0.830184	8.20238	-8.48521	6.63e-08	8.87e-06	8.45195	KLF12	Down-regulated
4850192	-1.23285	10.2326	-8.44885	7.08e-08	9.26e-06	8.38756	CD6	Down-regulated
7160546	-0.805435	9.1868	-8.42106	7.44e-08	9.6e-06	8.33825	FLJ11305	Down-regulated
5490273	-1.31212	11.436	-8.42054	7.45e-08	9.6e-06	8.33732	CD81	Down-regulated
4850474	-0.971846	9.29638	-8.38614	7.93e-08	9.87e-06	8.27612	MS4A7	Down-regulated
2630270	-0.831606	10.1284	-8.30729	9.15e-08	1.08e-05	8.13518	SND1	Down-regulated
2760092	-0.922	10.0337	-8.29871	9.3e-08	1.09e-05	8.1198	FAIM3	Down-regulated
1820598	-0.821682	9.28696	-8.29343	9.39e-08	1.09e-05	8.11032	ICAM2	Down-regulated
7330129	-0.900449	10.9186	-8.2637	9.91e-08	1.14e-05	8.05689	HINT1	Down-regulated
6760075	-1.62435	9.61427	-8.25845	1e-07	1.14e-05	8.04745	EOMES	Down-regulated
5870326	-0.916636	11.9059	-8.21556	1.08e-07	1.19e-05	7.97012	LOC341457	Down-regulated
2680370	-0.928191	11.3984	-8.16548	1.19e-07	1.29e-05	7.87952	HLA-DRA	Down-regulated
2710253	-0.99846	9.87798	-8.15007	1.22e-07	1.31e-05	7.85157	FAM38A	Down-regulated
4260379	-0.98272	10.5131	-8.1446	1.23e-07	1.32e-05	7.84164	STMN3	Down-regulated
4230133	-0.913464	9.05233	-8.12906	1.27e-07	1.33e-05	7.8134	EBI2	Down-regulated
990553	-0.807173	9.81112	-8.07286	1.41e-07	1.44e-05	7.711	FLJ20647	Down-regulated
1170307	-1.35905	9.78184	-7.93607	1.82e-07	1.74e-05	7.45991	IL2RB	Down-regulated
3060154	-0.8897	11.1895	-7.92065	1.87e-07	1.77e-05	7.43144	STARD7	Down-regulated
620040	-0.972964	10.1125	-7.90398	1.93e-07	1.81e-05	7.40063	TNFRSF25	Down-regulated
4070164	-0.83061	11.4393	-7.87222	2.05e-07	1.88e-05	7.3418	COX7C	Down-regulated
6350113	-0.822105	10.1149	-7.75041	2.58e-07	2.21e-05	7.11485	RGC32	Down-regulated
1300056	-0.975364	10.7744	-7.7375	2.64e-07	2.25e-05	7.09066	NDUFB2	Down-regulated
4290037	-0.825123	8.59227	-7.7145	2.76e-07	2.31e-05	7.04754	LOC387882	Down-regulated
2510538	-0.820566	8.0246	-7.66574	3.03e-07	2.45e-05	6.95585	CX3CR1	Down-regulated
5050398	-0.923386	12.1928	-7.60128	3.43e-07	2.67e-05	6.8341	RPL36	Down-regulated
6480500	-1.07643	10.8361	-7.5444	3.82e-07	2.9e-05	6.7262	HLA-DPA1	Down-regulated
6290274	-1.03744	11.6147	-7.50563	4.12e-07	3.07e-05	6.65238	RPS4X	Down-regulated
7400121	-0.801948	10.9496	-7.48419	4.3e-07	3.16e-05	6.61145	DDB1	Down-regulated
6960746	-0.882354	9.63388	-7.44216	4.66e-07	3.38e-05	6.53104	GIMAP5	Down-regulated
6940068	-1.00673	10.3837	-7.31524	5.97e-07	3.93e-05	6.28672	BOLA2	Down-regulated
2690609	-0.928739	10.4262	-7.24026	6.91e-07	4.32e-05	6.14131	CUTA	Down-regulated
1990446	-1.11241	9.88123	-7.2241	7.13e-07	4.42e-05	6.10986	CCL5	Down-regulated
290646	-0.987292	10.6208	-7.19575	7.54e-07	4.59e-05	6.0546	RPL13	Down-regulated
840253	-0.94761	9.762	-7.1471	8.3e-07	4.93e-05	5.95951	PLAC8	Down-regulated
130553	-0.951353	9.20763	-7.12066	8.75e-07	5.14e-05	5.9077	SCAP1	Down-regulated
1240546	-1.07028	10.9243	-7.07722	9.54e-07	5.47e-05	5.82234	RALGDS	Down-regulated
3990259	-1.06963	7.81755	-7.05964	9.88e-07	5.61e-05	5.78771	PPP2R2B	Down-regulated
2100333	-0.888552	8.94048	-7.04821	1.01e-06	5.7e-05	5.76519	CD96	Down-regulated
2370332	-0.930266	10.6448	-7.03732	1.03e-06	5.79e-05	5.7437	LOC650954	Down-regulated
4220181	-0.850409	9.75253	-7.02617	1.06e-06	5.83e-05	5.72169	NDUFS8	Down-regulated
270341	-1.04204	11.1681	-7.02003	1.07e-06	5.88e-05	5.70956	SPOCK2	Down-regulated
7550398	-1.19985	7.85026	-6.9526	1.22e-06	6.5e-05	5.57599	CD160	Down-regulated
1170671	-0.899328	9.70794	-6.94458	1.24e-06	6.59e-05	5.56006	TMED3	Down-regulated
990671	-1.13707	9.97407	-6.91132	1.33e-06	6.93e-05	5.49391	UCP2	Down-regulated
6900348	-1.03751	8.45321	-6.91105	1.33e-06	6.93e-05	5.49336	SBK1	Down-regulated
1940450	-0.945719	10.1683	-6.90395	1.35e-06	6.99e-05	5.47922	NME2	Down-regulated
1190274	-0.848689	12.5386	-6.82499	1.58e-06	7.93e-05	5.32147	RPL18	Down-regulated
3400328	-1.14127	8.75695	-6.76514	1.79e-06	8.81e-05	5.2013	ADA	Down-regulated
4390113	-0.858072	8.19568	-6.75555	1.82e-06	8.94e-05	5.182	IL32	Down-regulated
6860392	-0.896445	10.8142	-6.7516	1.84e-06	8.95e-05	5.17406	ETS1	Down-regulated
7400685	-0.886577	11.6973	-6.74965	1.84e-06	8.96e-05	5.17012	HCST	Down-regulated
7200187	-1.02165	9.68005	-6.71902	1.96e-06	9.35e-05	5.10838	FAM113B	Down-regulated
4810703	-0.845761	9.84589	-6.65781	2.22e-06	0.000103252	4.98457	LOC645385	Down-regulated
2060347	-1.14901	11.5265	-6.64867	2.26e-06	0.000105	4.96604	EVL	Down-regulated
1470711	-1.14826	11.5586	-6.61553	2.42e-06	0.000110688	4.89876	CD3Z	Down-regulated
2710424	-0.995382	8.76779	-6.60194	2.49e-06	0.000113492	4.87112	PLEKHF1	Down-regulated
3710632	-0.82798	10.9212	-6.55138	2.76e-06	0.000123388	4.76809	SSR4	Down-regulated
5560328	-0.912326	11.2126	-6.5506	2.77e-06	0.000123475	4.76649	PRDX1	Down-regulated
3310181	-1.76379	11.2563	-6.50968	3.01e-06	0.000131808	4.68285	NKG7	Down-regulated
1690050	-0.939637	8.38287	-6.49976	3.08e-06	0.000133813	4.66254	SAMD3	Down-regulated
2510095	-1.33933	10.9807	-6.4826	3.19e-06	0.000137662	4.62736	RUNX3	Down-regulated
1770468	-0.847061	9.21418	-6.47121	3.26e-06	0.000139951	4.604	STAT4	Down-regulated
4610309	-0.885404	9.37668	-6.43422	3.52e-06	0.000148097	4.528	CD7	Down-regulated
2030739	-1.14893	8.76913	-6.41843	3.64e-06	0.000150945	4.4955	TGFBR3	Down-regulated
5870743	-0.810226	10.9249	-6.40817	3.72e-06	0.000153282	4.47437	HLA-DMB	Down-regulated
4200180	-0.916861	9.8015	-6.30308	4.63e-06	0.000181311	4.25706	AES	Down-regulated
5050088	-0.916137	11.3793	-6.25624	5.11e-06	0.000197409	4.15975	CSF1R	Down-regulated
2370561	-0.817919	8.2766	-6.24576	5.22e-06	0.000200892	4.13793	ITGB7	Down-regulated
5870240	-0.812645	9.94514	-6.20049	5.74e-06	0.000215906	4.04355	NHP2L1	Down-regulated
5270433	-0.957215	11.7762	-6.10848	6.97e-06	0.000251975	3.85088	VAMP8	Down-regulated
1450390	-1.02219	8.9298	-6.04973	7.9e-06	0.000276141	3.72729	KLRB1	Down-regulated
6480725	-0.852102	9.81136	-6.02749	8.28e-06	0.000286542	3.6804	PRKCH	Down-regulated
4850128	-1.7906	11.1862	-6.01327	8.53e-06	0.000292757	3.65039	GZMH	Down-regulated
6510553	-1.36285	9.69075	-5.99902	8.8e-06	0.000299876	3.62029	CD8A	Down-regulated
7400136	-0.951736	11.2081	-5.96119	9.53e-06	0.000319261	3.54024	HLA-DMA	Down-regulated
150202	-0.97253	7.94446	-5.89815	1.09e-05	0.000352037	3.40646	GPR114	Down-regulated
4180356	-0.826479	8.31977	-5.89059	1.11e-05	0.000356137	3.39038	ZAP70	Down-regulated
5220259	-1.02223	8.02259	-5.8891	1.11e-05	0.000357039	3.38721	TARP	Down-regulated
5720458	-1.08791	10.2147	-5.83432	1.25e-05	0.000390286	3.27052	RARRES3	Down-regulated
3450561	-0.994874	8.07312	-5.82873	1.27e-05	0.000393752	3.25858	GZMM	Down-regulated
6560274	-0.937853	10.27	-5.82305	1.28e-05	0.000397572	3.24647	VIL2	Down-regulated
1450367	-0.863703	10.6007	-5.72602	1.58e-05	0.00046983	3.03877	ARHGEF3	Down-regulated
6480543	-0.999876	8.65163	-5.71583	1.62e-05	0.00047884	3.0169	KLRK1	Down-regulated
7380615	-1.50963	10.9355	-5.69238	1.7e-05	0.00049804	2.9665	CLC	Down-regulated
6290561	-1.35315	10.0288	-5.57857	2.18e-05	0.000605099	2.7211	HLA-DQA1	Down-regulated
240736	-0.824143	8.31494	-5.55021	2.32e-05	0.000630068	2.65973	PTPN4	Down-regulated
7150612	-0.913604	9.80251	-5.53999	2.37e-05	0.000640709	2.6376	C9orf142	Down-regulated
6350360	-0.816794	12.0802	-5.52027	2.47e-05	0.000663777	2.59485	ATP5G2	Down-regulated
5420538	-0.854636	10.7069	-5.4169	3.1e-05	0.000797504	2.37012	GSTP1	Down-regulated
1690521	-0.806233	8.59485	-5.38428	3.33e-05	0.000844815	2.29897	RRAS	Down-regulated
7650561	-0.874379	9.64418	-5.37768	3.38e-05	0.000852746	2.28456	ITK	Down-regulated
6480243	-0.91191	8.2944	-5.13769	5.76e-05	0.00132356	1.75794	CD3G	Down-regulated
3390167	-1.05118	10.382	-5.12153	5.97e-05	0.00136443	1.72229	CRIP1	Down-regulated
1190079	-0.897041	9.79455	-5.0803	6.54e-05	0.0014649	1.63127	LOC642817	Down-regulated
290743	-1.1644	9.98135	-4.7504	0.000137266	0.00268289	0.898459	GNLY	Down-regulated
3120020	-0.866244	7.72893	-4.72476	0.000145458	0.00280856	0.841227	LAG3	Down-regulated
4480435	-1.20682	10.3848	-4.70651	0.000151592	0.00290067	0.800454	PRF1	Down-regulated
7100576	-0.863025	8.51674	-4.65342	0.000170958	0.00319354	0.681809	KLRD1	Down-regulated
1090064	-0.887812	11.9364	-4.61357	0.000187125	0.00343666	0.592679	CD74	Down-regulated
6040379	-0.918364	10.029	-4.41805	0.000291934	0.00491983	0.154515	HLA-DRB4	Down-regulated
5890471	-0.997651	8.36	-4.37692	0.000320644	0.00530452	0.0622224	NCR3	Down-regulated
6480239	-0.829504	8.23074	-4.37588	0.000321401	0.00531343	0.0599038	LGALS2	Down-regulated
5560446	-1.20283	9.64006	-4.31141	0.000372361	0.00596158	-0.0847997	GPR56	Down-regulated
4060408	-1.33954	9.70723	-4.15605	0.000531169	0.00799661	-0.433525	KSP37	Down-regulated
2060154	-0.869545	11.0705	-4.03022	0.000708479	0.0101006	-0.715695	NPM1	Down-regulated
1500377	-0.859588	10.5353	-4.02418	0.000718355	0.0102178	-0.729241	PSME2	Down-regulated
2190021	-0.877355	8.13095	-3.92553	0.00090042	0.0122935	-0.950084	CTSW	Down-regulated
6180059	-0.906901	8.73013	-3.92062	0.000910601	0.0123874	-0.961065	CCL4L1	Down-regulated
3420471	-0.829427	9.10662	-3.88996	0.000976822	0.0131505	-1.0296	ST6GAL1	Down-regulated
4060066	-0.903288	11.1762	-3.84097	0.00109275	0.0144651	-1.13901	ITGA2B	Down-regulated
4780025	-0.945439	9.0928	-3.44444	0.0027002	0.0306913	-2.01706	FCER1A	Down-regulated
2060706	-0.876539	7.81919	-3.36489	0.00323378	0.03575	-2.19097	ZNF683	Down-regulated
650543	1.86762	9.70252	14.3258	1.13e-11	1.11e-07	16.7215	FKBP5	Up-regulated
10754	1.09112	8.33808	13.6437	2.66e-11	1.3e-07	15.9373	PREX1	Up-regulated
5670435	0.912812	8.51226	13.3065	4.11e-11	1.67e-07	15.5345	P2RX1	Up-regulated
3140274	0.999852	7.97984	13.0504	5.76e-11	1.87e-07	15.2217	LPPR2	Up-regulated
650541	0.954964	13.6475	12.6601	9.71e-11	2.25e-07	14.733	PRG1	Up-regulated
4180411	1.32102	13.2039	12.1925	1.85e-10	2.9e-07	14.1279	ALOX5AP	Up-regulated
3520086	0.941727	7.70676	11.9658	2.54e-10	3.21e-07	13.8265	SLC6A6	Up-regulated
4230653	0.810416	7.68173	11.8719	2.9e-10	3.48e-07	13.7001	ADCY4	Up-regulated
3180735	1.10963	7.94732	11.5499	4.62e-10	4.25e-07	13.2596	PHC2	Up-regulated
2710397	0.909899	7.96717	11.5037	4.94e-10	4.25e-07	13.1955	SLC22A4	Up-regulated
3840441	1.03268	7.87002	11.4031	5.73e-10	4.65e-07	13.055	SLC9A8	Up-regulated
3850452	0.937617	10.0592	11.391	5.83e-10	4.65e-07	13.038	KIAA1754	Up-regulated
940754	1.08223	7.43747	11.2853	6.81e-10	5.1e-07	12.8891	CLEC4E	Up-regulated
3120735	0.946021	9.70067	11.2567	7.11e-10	5.17e-07	12.8486	LTB4R	Up-regulated
1260008	0.966189	7.38036	11.2278	7.42e-10	5.28e-07	12.8076	TLR2	Up-regulated
1010168	1.46372	10.15	11.2132	7.59e-10	5.28e-07	12.7868	SMAP1L	Up-regulated
1500328	2.2022	8.82431	11.0245	1.01e-09	6.45e-07	12.5163	IL18R1	Up-regulated
1110138	0.862737	7.7047	10.9615	1.11e-09	6.65e-07	12.4252	DOCK5	Up-regulated
3460674	1.37996	9.26125	10.9342	1.15e-09	6.81e-07	12.3856	SRPK1	Up-regulated
7570450	1.11143	8.93944	10.7696	1.48e-09	8.16e-07	12.1446	VMD2	Up-regulated
4780767	1.15903	11.2744	10.7515	1.53e-09	8.16e-07	12.1178	XPO6	Up-regulated
2070341	1.2086	7.81077	10.455	2.42e-09	1.16e-06	11.675	LOC643313	Up-regulated
610563	1.33694	8.78825	10.4515	2.43e-09	1.16e-06	11.6698	HMGB2	Up-regulated
2680682	0.961196	8.7401	10.4363	2.49e-09	1.16e-06	11.6468	PDLIM7	Up-regulated
5310653	1.95427	11.5833	10.3298	2.94e-09	1.34e-06	11.4849	PADI4	Up-regulated
2190373	0.982364	7.77765	10.303	3.07e-09	1.37e-06	11.444	EXTL3	Up-regulated
3130273	1.18969	9.5281	10.2771	3.2e-09	1.4e-06	11.4044	GAB2	Up-regulated
1430762	1.39509	8.77579	10.2669	3.25e-09	1.41e-06	11.3887	IRAK3	Up-regulated
840564	0.843575	10.0505	10.2612	3.28e-09	1.41e-06	11.38	MTMR3	Up-regulated
10343	1.17785	13.3795	10.1535	3.9e-09	1.64e-06	11.214	FPR1	Up-regulated
2810373	1.36904	9.96228	10.1532	3.9e-09	1.64e-06	11.2136	VNN3	Up-regulated
4900551	0.885911	9.15843	10.0823	4.37e-09	1.72e-06	11.1036	DNTTIP1	Up-regulated
6980095	1.63262	9.01781	10.0577	4.54e-09	1.75e-06	11.0652	IRS2	Up-regulated
3370605	1.4764	8.01645	10.0509	4.6e-09	1.75e-06	11.0545	SIPA1L2	Up-regulated
5050653	1.07617	7.58609	10.0489	4.61e-09	1.75e-06	11.0515	FBXL13	Up-regulated
770484	1.02093	7.72748	9.98648	5.1e-09	1.88e-06	10.9538	CDK5R1	Up-regulated
1570402	0.859467	7.96239	9.96	5.32e-09	1.93e-06	10.9122	SIRPB1	Up-regulated
270437	1.06198	9.36536	9.92997	5.59e-09	1.98e-06	10.8649	DENND3	Up-regulated
4290435	0.856517	7.77798	9.92863	5.6e-09	1.98e-06	10.8628	DKFZp761E198	Up-regulated
7210438	1.32511	10.5983	9.89429	5.92e-09	2.03e-06	10.8086	PFKFB4	Up-regulated
3140541	0.992051	7.3123	9.87556	6.11e-09	2.05e-06	10.779	HECW2	Up-regulated
6980070	1.22043	9.21185	9.875	6.11e-09	2.05e-06	10.7781	B4GALT5	Up-regulated
3940433	1.16659	8.27539	9.80754	6.83e-09	2.23e-06	10.6711	F5	Up-regulated
5560451	1.13796	7.24715	9.76412	7.33e-09	2.32e-06	10.6019	BMX	Up-regulated
5820711	1.03469	8.38136	9.74903	7.52e-09	2.35e-06	10.5778	TREML2	Up-regulated
2490440	0.981419	10.7666	9.68489	8.35e-09	2.51e-06	10.475	RALB	Up-regulated
60681	0.99847	8.22203	9.62788	9.18e-09	2.69e-06	10.3832	FLJ38964	Up-regulated
6290358	0.926891	7.83221	9.62218	9.27e-09	2.7e-06	10.374	FLJ25084	Up-regulated
2100520	1.1933	10.3685	9.59882	9.64e-09	2.75e-06	10.3362	LENG4	Up-regulated
2060121	0.813353	8.37581	9.59578	9.69e-09	2.75e-06	10.3313	MGRN1	Up-regulated
3990328	1.71505	8.26802	9.49541	1.15e-08	3.1e-06	10.1682	CLEC4D	Up-regulated
3190326	1.58006	8.03124	9.48496	1.17e-08	3.1e-06	10.1511	PFKFB2	Up-regulated
4180092	1.35391	12.1874	9.48208	1.17e-08	3.1e-06	10.1464	CEBPD	Up-regulated
1500717	0.94777	9.7665	9.46183	1.21e-08	3.15e-06	10.1133	PTEN	Up-regulated
7000634	1.18635	7.97299	9.46007	1.22e-08	3.15e-06	10.1104	MANSC1	Up-regulated
150196	0.889319	10.5529	9.456	1.22e-08	3.15e-06	10.1038	SIPA1L1	Up-regulated
7560370	0.991817	10.1915	9.44667	1.24e-08	3.15e-06	10.0885	EDG4	Up-regulated
3940184	1.10883	12.2412	9.43785	1.26e-08	3.18e-06	10.0741	LILRB3	Up-regulated
6900465	1.0786	12.9526	9.34933	1.47e-08	3.56e-06	9.92849	ALOX5	Up-regulated
5550128	0.843674	8.61092	9.33597	1.5e-08	3.58e-06	9.90642	LOC349236	Up-regulated
3840102	1.13257	7.95473	9.32195	1.53e-08	3.61e-06	9.88324	LOC441268	Up-regulated
1050240	1.13429	8.29737	9.32188	1.53e-08	3.61e-06	9.88313	ROPN1L	Up-regulated
6370315	1.31559	8.20943	9.29757	1.6e-08	3.73e-06	9.84288	TREM1	Up-regulated
6450373	0.974567	11.7795	9.27629	1.66e-08	3.85e-06	9.80757	CFLAR	Up-regulated
3170719	0.936291	7.5763	9.27221	1.67e-08	3.85e-06	9.80079	KIF1B	Up-regulated
1500403	1.08419	10.2096	9.24654	1.74e-08	4.01e-06	9.75811	PCNX	Up-regulated
4050438	1.27471	9.5261	9.22388	1.81e-08	4.05e-06	9.72037	HCG27	Up-regulated
2030136	0.980373	9.69045	9.20378	1.88e-08	4.13e-06	9.68683	MAST3	Up-regulated
1710451	0.84367	7.79042	9.19928	1.89e-08	4.13e-06	9.67931	DAPK2	Up-regulated
5270661	0.809764	7.81994	9.19485	1.91e-08	4.13e-06	9.67192	ABHD2	Up-regulated
4010358	0.918692	8.93889	9.18185	1.95e-08	4.2e-06	9.65018	TMEM49	Up-regulated
6270382	1.21516	8.33561	9.15507	2.04e-08	4.29e-06	9.60534	NTNG2	Up-regulated
1010754	0.901297	8.20626	9.1061	2.22e-08	4.43e-06	9.52309	KLHL8	Up-regulated
940397	1.22386	12.1785	9.10403	2.23e-08	4.43e-06	9.5196	IGF2R	Up-regulated
1660026	1.21649	8.93509	9.05142	2.44e-08	4.62e-06	9.43086	PRKDC	Up-regulated
3850341	0.915764	8.00993	9.04702	2.46e-08	4.64e-06	9.42343	LOC653157	Up-regulated
4920243	0.938117	7.9737	9.01511	2.6e-08	4.77e-06	9.36939	BST1	Up-regulated
1740291	1.18824	10.7258	9.01331	2.61e-08	4.77e-06	9.36635	SLA	Up-regulated
4210100	1.03122	9.11996	8.9948	2.69e-08	4.84e-06	9.33494	MSL3L1	Up-regulated
6770564	1.36493	12.5493	8.94053	2.96e-08	5.16e-06	9.2426	AQP9	Up-regulated
7320112	0.83342	8.57561	8.87152	3.34e-08	5.68e-06	9.1246	SH3BP5L	Up-regulated
2750739	1.3509	11.6273	8.82866	3.6e-08	6e-06	9.05097	SLC11A1	Up-regulated
4390615	1.24613	8.66179	8.81643	3.68e-08	6.07e-06	9.02992	TLR4	Up-regulated
1500554	0.955535	7.70129	8.80387	3.76e-08	6.16e-06	9.00829	REPS2	Up-regulated
3610634	1.14539	9.72954	8.78135	3.91e-08	6.33e-06	8.96942	C20orf3	Up-regulated
4260241	1.52676	9.5445	8.75955	4.06e-08	6.47e-06	8.93174	LRG1	Up-regulated
10204	1.01597	8.79697	8.74832	4.15e-08	6.57e-06	8.9123	ATG16L2	Up-regulated
2650152	1.02503	7.56016	8.68405	4.65e-08	7.13e-06	8.80073	TMCC3	Up-regulated
6250296	0.882534	10.7042	8.68383	4.65e-08	7.13e-06	8.80036	FAM53C	Up-regulated
3990296	1.6674	9.38005	8.66456	4.81e-08	7.32e-06	8.76678	CA4	Up-regulated
1230220	0.831018	7.97633	8.64319	5e-08	7.46e-06	8.72951	LOC441124	Up-regulated
6940113	0.990313	9.53335	8.63981	5.03e-08	7.48e-06	8.72361	ZNF281	Up-regulated
4780022	0.821789	9.4738	8.63845	5.04e-08	7.48e-06	8.72124	SEMA4A	Up-regulated
6060224	1.25616	10.4911	8.63155	5.1e-08	7.51e-06	8.70917	CRISPLD2	Up-regulated
6650470	0.822092	8.77637	8.63013	5.11e-08	7.51e-06	8.7067	KLHL21	Up-regulated
3990048	0.881431	9.61738	8.57397	5.65e-08	8e-06	8.60832	CSNK1D	Up-regulated
4560475	1.12829	10.7784	8.56172	5.78e-08	8.08e-06	8.58681	IL8RA	Up-regulated
4810605	1.09245	8.52467	8.54169	5.99e-08	8.28e-06	8.55158	ST6GALNAC2	Up-regulated
6020575	0.912005	8.37028	8.48992	6.57e-08	8.84e-06	8.46026	DIRC2	Up-regulated
5260438	1.18736	11.1606	8.46414	6.89e-08	9.11e-06	8.41466	FLJ22662	Up-regulated
7610546	1.13815	9.19263	8.45554	6.99e-08	9.18e-06	8.39942	HMFN0839	Up-regulated
7160097	1.43368	8.05789	8.42444	7.4e-08	9.6e-06	8.34425	MGAM	Up-regulated
870349	1.01543	7.88959	8.4203	7.45e-08	9.6e-06	8.3369	LOC284757	Up-regulated
1090767	0.86433	7.50131	8.4184	7.48e-08	9.61e-06	8.33352	CEACAM4	Up-regulated
6200376	0.83135	14.7373	8.41277	7.56e-08	9.68e-06	8.32351	IFITM2	Up-regulated
2760593	0.839994	8.15201	8.40184	7.71e-08	9.78e-06	8.30406	C1RL	Up-regulated
5860075	0.872821	9.44316	8.39332	7.83e-08	9.87e-06	8.28889	HIST2H2AC	Up-regulated
4780672	1.51558	10.5426	8.34612	8.53e-08	1.04e-05	8.20468	QPCT	Up-regulated
1300521	0.842855	9.50866	8.31647	9e-08	1.07e-05	8.15163	KLF6	Up-regulated
6560136	1.75893	7.8919	8.29495	9.36e-08	1.09e-05	8.11304	TPST1	Up-regulated
6060390	1.37576	9.82953	8.24223	1.03e-07	1.16e-05	8.01823	CDA	Up-regulated
6770348	1.12722	8.86109	8.22343	1.07e-07	1.18e-05	7.98433	CKAP4	Up-regulated
5570523	0.805613	10.9926	8.21402	1.09e-07	1.19e-05	7.96734	RASSF2	Up-regulated
6130441	0.852164	8.56141	8.18432	1.15e-07	1.25e-05	7.91366	ARHGAP19	Up-regulated
4570612	0.906793	8.17185	8.14536	1.23e-07	1.32e-05	7.84302	MAN2A2	Up-regulated
620767	0.959035	9.25085	8.12704	1.27e-07	1.34e-05	7.80973	NBEAL2	Up-regulated
7570634	1.01671	8.73526	8.12316	1.28e-07	1.34e-05	7.80267	KIAA0963	Up-regulated
1010136	0.846344	11.025	8.11624	1.3e-07	1.35e-05	7.79008	HSPA6	Up-regulated
6590553	1.25697	9.4139	8.10581	1.33e-07	1.37e-05	7.7711	CPD	Up-regulated
3180133	1.09143	12.7593	8.08908	1.37e-07	1.41e-05	7.74062	SEPX1	Up-regulated
380561	0.866978	9.58822	8.08756	1.37e-07	1.41e-05	7.73784	TBC1D14	Up-regulated
4280373	0.816151	9.34203	8.07345	1.41e-07	1.44e-05	7.71209	SVIL	Up-regulated
6660709	0.850594	9.77518	8.01873	1.56e-07	1.55e-05	7.61197	ITGAM	Up-regulated
4150224	2.70017	10.3187	8.01869	1.56e-07	1.55e-05	7.61189	MMP9	Up-regulated
3440253	1.1003	9.63558	7.97585	1.69e-07	1.66e-05	7.5332	Rgr	Up-regulated
4920204	0.810376	9.56217	7.96682	1.72e-07	1.68e-05	7.51659	BAZ1A	Up-regulated
4120386	0.847519	7.50987	7.95615	1.75e-07	1.71e-05	7.49695	LOC340527	Up-regulated
2490189	0.84037	8.67805	7.95526	1.75e-07	1.71e-05	7.4953	PILRA	Up-regulated
6980092	1.29197	9.6661	7.91246	1.9e-07	1.79e-05	7.41629	RNF24	Up-regulated
2060010	0.813312	9.48082	7.90278	1.93e-07	1.81e-05	7.3984	BAZ2B	Up-regulated
3180682	0.828169	11.2107	7.87406	2.04e-07	1.88e-05	7.3452	FAM100B	Up-regulated
1340066	0.956746	9.89556	7.86044	2.1e-07	1.91e-05	7.31994	MBD6	Up-regulated
3290192	1.21408	10.1633	7.8536	2.12e-07	1.93e-05	7.30724	STX3A	Up-regulated
7610243	0.820107	8.90979	7.82115	2.26e-07	2.01e-05	7.2469	MOSPD2	Up-regulated
6330010	1.87603	9.42193	7.80156	2.34e-07	2.06e-05	7.21039	MCEMP1	Up-regulated
6770072	0.946294	8.56294	7.75216	2.57e-07	2.21e-05	7.11811	ZNF438	Up-regulated
2450170	0.813542	8.11431	7.72812	2.69e-07	2.27e-05	7.07308	MAP4K4	Up-regulated
4070327	0.8377	9.3009	7.71079	2.78e-07	2.33e-05	7.04057	MTX1	Up-regulated
4070129	1.88735	9.73723	7.70241	2.83e-07	2.36e-05	7.02483	PGLYRP1	Up-regulated
7650554	1.55287	10.0947	7.69899	2.84e-07	2.36e-05	7.01841	DYSF	Up-regulated
650019	0.898803	10.5072	7.684	2.93e-07	2.41e-05	6.99022	PGD	Up-regulated
650164	1.4843	10.3054	7.66898	3.01e-07	2.45e-05	6.96195	CYP4F3	Up-regulated
4480093	1.14862	10.9802	7.66406	3.04e-07	2.45e-05	6.95268	S100A11	Up-regulated
10541	0.835645	8.30717	7.65913	3.07e-07	2.47e-05	6.94339	TM6SF1	Up-regulated
7650689	1.04303	9.34572	7.65799	3.08e-07	2.48e-05	6.94125	ZDHHC18	Up-regulated
2510521	0.874379	8.47157	7.64081	3.18e-07	2.53e-05	6.90882	NOD9	Up-regulated
4250017	0.921581	10.1464	7.63722	3.2e-07	2.54e-05	6.90204	MSRB2	Up-regulated
6660181	0.952436	9.12469	7.61354	3.35e-07	2.63e-05	6.8573	MYO1F	Up-regulated
240608	1.74358	10.3325	7.59087	3.5e-07	2.71e-05	6.81438	MME	Up-regulated
3460189	0.858713	8.31812	7.56814	3.65e-07	2.8e-05	6.77128	STXBP5	Up-regulated
2640044	1.41114	12.9194	7.54292	3.83e-07	2.9e-05	6.72338	BASP1	Up-regulated
50563	1.30095	11.4536	7.4993	4.17e-07	3.1e-05	6.64029	BCL6	Up-regulated
4220253	0.867063	10.9639	7.44987	4.59e-07	3.34e-05	6.54581	FLJ11000	Up-regulated
1780672	0.959374	9.74796	7.41672	4.9e-07	3.48e-05	6.48227	PELI1	Up-regulated
5560577	1.04263	9.04521	7.41584	4.9e-07	3.48e-05	6.48056	TMPIT	Up-regulated
1170475	1.03597	8.40101	7.41372	4.92e-07	3.49e-05	6.47651	ENTPD1	Up-regulated
6220672	1.07284	10.911	7.41324	4.93e-07	3.49e-05	6.47557	ERGIC1	Up-regulated
780735	0.888731	8.02448	7.40855	4.97e-07	3.5e-05	6.46658	LOC650546	Up-regulated
2320239	1.53841	8.36188	7.40313	5.03e-07	3.51e-05	6.45615	KLHL2	Up-regulated
2320524	0.87455	10.7955	7.40042	5.05e-07	3.52e-05	6.45095	ULK1	Up-regulated
270040	0.964308	7.2066	7.39265	5.13e-07	3.56e-05	6.43601	B3GNTL1	Up-regulated
3390458	1.3404	8.44466	7.3826	5.23e-07	3.59e-05	6.41668	KCNJ15	Up-regulated
5860020	0.961501	8.45948	7.38133	5.24e-07	3.59e-05	6.41423	CAMKK2	Up-regulated
4490445	0.955028	7.98577	7.37593	5.3e-07	3.61e-05	6.40384	SIGLEC5	Up-regulated
2100035	0.96997	8.85909	7.3286	5.81e-07	3.89e-05	6.31255	STK17B	Up-regulated
6760128	0.853561	11.0727	7.32106	5.9e-07	3.92e-05	6.29798	NDEL1	Up-regulated
360491	1.06812	8.52352	7.31682	5.95e-07	3.92e-05	6.28979	KIAA0404	Up-regulated
7320274	1.08652	9.54039	7.29996	6.15e-07	4.03e-05	6.25716	NALP12	Up-regulated
6980168	0.818794	9.63776	7.29067	6.26e-07	4.07e-05	6.23916	LOC641704	Up-regulated
3780243	1.24015	8.72295	7.28566	6.32e-07	4.1e-05	6.22945	IFRD1	Up-regulated
6330468	0.873161	10.1746	7.28188	6.37e-07	4.12e-05	6.22213	OSBPL2	Up-regulated
2000440	0.897697	10.8666	7.27695	6.43e-07	4.15e-05	6.21258	LRP10	Up-regulated
2710577	1.28497	10.4807	7.26084	6.64e-07	4.22e-05	6.1813	NCF4	Up-regulated
5910730	1.08725	8.48612	7.25829	6.67e-07	4.23e-05	6.17636	MGC39518	Up-regulated
4860603	1.02312	10.1307	7.25744	6.68e-07	4.24e-05	6.1747	CXCL16	Up-regulated
1940259	0.89302	8.45041	7.24629	6.83e-07	4.29e-05	6.15303	TXNDC13	Up-regulated
6370129	0.867007	8.06239	7.23994	6.92e-07	4.32e-05	6.14068	FRAT1	Up-regulated
4810131	1.08593	9.37542	7.23309	7.01e-07	4.36e-05	6.12737	RBP7	Up-regulated
5960754	0.967145	7.57839	7.18812	7.66e-07	4.64e-05	6.03972	IL1R2	Up-regulated
6130594	0.810146	8.99364	7.1787	7.8e-07	4.71e-05	6.02132	PLAUR	Up-regulated
940246	0.87396	8.1248	7.1614	8.07e-07	4.83e-05	5.98751	FAM101B	Up-regulated
5570685	0.877086	9.00361	7.14996	8.26e-07	4.92e-05	5.96511	RRAGD	Up-regulated
3190400	0.989832	13.126	7.14579	8.33e-07	4.94e-05	5.95696	CEBPB	Up-regulated
4780722	0.942603	8.12723	7.11218	8.9e-07	5.2e-05	5.89105	TLE3	Up-regulated
4290066	0.933792	10.6015	7.10332	9.06e-07	5.27e-05	5.87366	SPI1	Up-regulated
460630	1.03723	9.17213	7.0843	9.41e-07	5.43e-05	5.83627	MKNK1	Up-regulated
4060674	0.894061	9.33566	7.06572	9.76e-07	5.54e-05	5.7997	IL1RN	Up-regulated
2260239	1.14708	11.26	7.03205	1.04e-06	5.83e-05	5.73329	MXD1	Up-regulated
6220204	1.16903	7.41845	7.02911	1.05e-06	5.83e-05	5.7275	ECHDC3	Up-regulated
2190609	0.838079	8.45386	7.02788	1.05e-06	5.83e-05	5.72506	OSCAR	Up-regulated
7330148	1.02277	10.9839	7.0159	1.08e-06	5.9e-05	5.7014	GALNAC4S-6ST	Up-regulated
4260446	0.852202	9.94446	7.01093	1.09e-06	5.95e-05	5.69158	ARID3A	Up-regulated
3870110	1.06237	8.87267	7.01072	1.09e-06	5.95e-05	5.69116	IL17R	Up-regulated
4610433	1.02051	10.3748	6.98805	1.14e-06	6.16e-05	5.6463	TSEN34	Up-regulated
4730397	0.804404	10.5603	6.97396	1.17e-06	6.28e-05	5.61837	FCGR2A	Up-regulated
6180427	0.846597	7.37251	6.95316	1.22e-06	6.5e-05	5.57709	GPR160	Up-regulated
7330017	0.818876	7.88234	6.93218	1.27e-06	6.72e-05	5.53542	MXD3	Up-regulated
4670220	0.888733	10.1361	6.93015	1.28e-06	6.73e-05	5.53138	IL13RA1	Up-regulated
10082	0.890773	11.8583	6.92693	1.29e-06	6.75e-05	5.52497	RNF149	Up-regulated
4050437	0.832211	11.2542	6.92293	1.3e-06	6.78e-05	5.51701	LILRA2	Up-regulated
5360215	0.823027	9.96872	6.91924	1.31e-06	6.83e-05	5.50968	NADK	Up-regulated
4730156	0.802387	10.8003	6.90209	1.35e-06	7e-05	5.47552	RAB24	Up-regulated
5670424	1.08875	10.4208	6.89027	1.39e-06	7.14e-05	5.45196	ABTB1	Up-regulated
2480600	1.03669	8.83173	6.83472	1.55e-06	7.81e-05	5.34095	SYTL3	Up-regulated
580356	0.972956	8.29335	6.7955	1.68e-06	8.35e-05	5.26231	CEACAM3	Up-regulated
540193	1.52476	11.6219	6.74906	1.85e-06	8.97e-05	5.16893	MMP25	Up-regulated
2260133	0.997203	8.64187	6.72903	1.92e-06	9.27e-05	5.12857	GK	Up-regulated
2690187	0.904636	8.09918	6.72162	1.95e-06	9.35e-05	5.11361	LOC201175	Up-regulated
2690338	1.23963	7.81294	6.71986	1.96e-06	9.35e-05	5.11006	GPR97	Up-regulated
4280463	0.855979	10.3628	6.71977	1.96e-06	9.35e-05	5.10988	RTN3	Up-regulated
830400	1.03185	12.8534	6.69232	2.07e-06	9.8e-05	5.05444	S100A9	Up-regulated
1170438	0.948298	9.59724	6.65819	2.22e-06	0.000103252	4.98535	MTHFS	Up-regulated
830528	0.8651	8.02145	6.63895	2.31e-06	0.000106703	4.94632	BCL3	Up-regulated
5720647	0.875688	10.9703	6.58717	2.57e-06	0.000116122	4.84107	ADAM19	Up-regulated
5860750	1.17426	9.13605	6.56254	2.7e-06	0.000121253	4.79087	ORF1-FL49	Up-regulated
4220725	0.892903	8.32367	6.55834	2.73e-06	0.000122082	4.78229	DPEP3	Up-regulated
6100228	1.28324	9.00135	6.47951	3.21e-06	0.000138298	4.62103	NFIL3	Up-regulated
5340403	0.881448	10.1957	6.46412	3.31e-06	0.000141272	4.58945	FLJ31413	Up-regulated
6860754	2.23048	8.37171	6.44421	3.45e-06	0.000145563	4.54855	ARG1	Up-regulated
6980474	0.952285	10.5818	6.43989	3.48e-06	0.000146745	4.53967	LY96	Up-regulated
2030747	0.895641	7.79284	6.4371	3.5e-06	0.000147344	4.53391	KBTBD7	Up-regulated
2100519	0.86095	9.31726	6.41903	3.64e-06	0.000150945	4.49674	IVNS1ABP	Up-regulated
6040296	0.958172	8.07303	6.41665	3.65e-06	0.000151246	4.49184	ZBTB16	Up-regulated
6980148	0.8789	8.98305	6.41387	3.67e-06	0.000151737	4.48609	DKFZp434K1815	Up-regulated
510338	0.823761	9.85597	6.40251	3.76e-06	0.000154689	4.46269	TLR8	Up-regulated
3190437	0.829026	8.96583	6.37004	4.03e-06	0.000162767	4.39569	IFNAR1	Up-regulated
3310446	0.830207	10.3004	6.34668	4.23e-06	0.000168975	4.3474	C12orf35	Up-regulated
6400113	0.913876	8.99196	6.31069	4.56e-06	0.000179312	4.27286	LAMP2	Up-regulated
5900632	0.837177	8.76503	6.2298	5.4e-06	0.000206435	4.10468	MGC18216	Up-regulated
1850523	0.846205	10.2548	6.22847	5.41e-06	0.000206688	4.10191	SLC31A2	Up-regulated
2510754	1.25283	8.4328	6.22509	5.45e-06	0.00020767	4.09488	ABHD5	Up-regulated
4570168	0.959379	9.01035	6.22072	5.5e-06	0.000209045	4.08576	CSF2RA	Up-regulated
1340382	0.945938	7.72743	6.20841	5.65e-06	0.000213251	4.06007	HSDL2	Up-regulated
270768	0.854944	7.54783	6.20166	5.73e-06	0.000215631	4.04599	LOC440731	Up-regulated
3370470	0.85428	7.65528	6.18104	5.98e-06	0.000222958	4.00291	KIAA0319L	Up-regulated
1710273	0.806519	7.74336	6.16655	6.17e-06	0.000228649	3.97261	PFKFB3	Up-regulated
630364	1.28746	8.85324	6.14604	6.44e-06	0.000236601	3.92967	PANX2	Up-regulated
5490612	0.970949	9.79959	6.1418	6.5e-06	0.000237995	3.92077	PISD	Up-regulated
2260082	0.895853	9.52113	6.14148	6.5e-06	0.000237995	3.9201	LOC649986	Up-regulated
1030754	0.977816	8.09842	6.08949	7.26e-06	0.000260764	3.81099	EMR3	Up-regulated
5900671	0.912003	11.3645	6.08843	7.27e-06	0.000261087	3.80875	C1orf24	Up-regulated
4890274	0.893511	8.11487	6.0852	7.32e-06	0.000261987	3.80196	PLXDC2	Up-regulated
1090170	0.940889	8.57451	6.05386	7.83e-06	0.000275507	3.736	CLEC7A	Up-regulated
1050528	1.08806	9.23979	6.05208	7.86e-06	0.000276141	3.73225	CARD15	Up-regulated
7400528	0.806091	7.54113	6.04911	7.91e-06	0.000276141	3.72599	LOC388572	Up-regulated
1770605	0.897458	9.61178	6.02404	8.34e-06	0.000288159	3.67312	ANPEP	Up-regulated
4920092	1.03589	12.7338	5.99456	8.88e-06	0.000301897	3.61085	SLC2A3	Up-regulated
6100450	0.843841	9.90657	5.97668	9.22e-06	0.000311882	3.57304	SCAP2	Up-regulated
3400196	0.80755	8.41736	5.95647	9.63e-06	0.000321521	3.53023	DHX34	Up-regulated
4010048	0.978275	8.78566	5.9486	9.79e-06	0.000325726	3.51355	ACOX1	Up-regulated
4590482	0.876599	10.5703	5.92836	1.02e-05	0.000335545	3.47063	C1QR1	Up-regulated
1260301	1.10977	10.682	5.92166	1.04e-05	0.000338795	3.4564	ZNF467	Up-regulated
5910037	1.07337	8.4436	5.91739	1.05e-05	0.000341048	3.44734	IBRDC2	Up-regulated
6290128	1.01063	8.86284	5.90703	1.07e-05	0.000347704	3.42534	SLC45A4	Up-regulated
990132	1.04393	9.29452	5.90437	1.08e-05	0.000348997	3.41967	FUT7	Up-regulated
2710437	1.01639	11.9842	5.87949	1.14e-05	0.000363271	3.36676	IL8RB	Up-regulated
3390075	0.835508	8.80572	5.87371	1.15e-05	0.00036685	3.35445	HIST1H2BD	Up-regulated
2630154	0.934345	10.1706	5.82266	1.28e-05	0.000397659	3.24562	GABARAPL1	Up-regulated
1690528	0.927722	10.1031	5.79757	1.35e-05	0.000415239	3.19203	KIAA0446	Up-regulated
6280576	0.883005	14.7511	5.78342	1.4e-05	0.000425064	3.16177	S100A8	Up-regulated
730632	1.01555	8.46346	5.76374	1.46e-05	0.000440301	3.11964	C13orf18	Up-regulated
5080300	1.25369	11.6659	5.71806	1.61e-05	0.000477118	3.02168	CMTM2	Up-regulated
2320296	1.20438	8.28897	5.71666	1.61e-05	0.000478279	3.01867	MAP3K2	Up-regulated
160132	1.15047	9.23814	5.70843	1.64e-05	0.000485101	3.001	CREB5	Up-regulated
2690053	0.918361	11.827	5.69773	1.68e-05	0.000493181	2.97802	FRAT2	Up-regulated
940348	0.900806	11.9487	5.65359	1.85e-05	0.000534757	2.88302	GCA	Up-regulated
2710044	0.940445	9.30215	5.65306	1.85e-05	0.000534989	2.88189	TRIB1	Up-regulated
110706	0.895684	9.3988	5.64896	1.87e-05	0.000538182	2.87305	CTBS	Up-regulated
380543	1.16925	8.81077	5.64849	1.87e-05	0.000538417	2.87203	CHSY1	Up-regulated
1710438	0.840863	8.2986	5.62022	1.99e-05	0.000564538	2.81107	MPZL1	Up-regulated
3520338	1.10523	9.74734	5.59183	2.12e-05	0.000590887	2.74978	CSF3R	Up-regulated
7560138	0.980158	9.30205	5.58088	2.17e-05	0.000602399	2.7261	SLC16A3	Up-regulated
10528	0.84687	7.68381	5.56902	2.22e-05	0.000613606	2.70045		Up-regulated
3850687	0.852093	9.56223	5.56332	2.25e-05	0.000616768	2.68811	NARF	Up-regulated
610687	0.867055	7.66	5.53507	2.39e-05	0.00064692	2.62693	CR1	Up-regulated
3520035	0.982259	8.26262	5.51879	2.48e-05	0.000665395	2.59164	MGC23280	Up-regulated
3440754	1.17444	8.13686	5.508	2.54e-05	0.000677534	2.56823	TGM3	Up-regulated
3140114	1.17586	9.69328	5.50391	2.56e-05	0.000682702	2.55935	FPRL1	Up-regulated
5910598	1.04825	10.2301	5.46281	2.8e-05	0.000738165	2.47006	SORL1	Up-regulated
2120500	0.83962	10.6405	5.45671	2.84e-05	0.000745966	2.4568	ACTN1	Up-regulated
5670133	0.924647	9.86282	5.418	3.09e-05	0.000796005	2.37251	NRBF2	Up-regulated
4780475	1.04415	11.9812	5.40829	3.16e-05	0.000808489	2.35134	DUSP1	Up-regulated
5130475	1.49521	10.5522	5.35221	3.58e-05	0.000895368	2.22892	IL18RAP	Up-regulated
610408	1.0623	9.7831	5.34178	3.66e-05	0.000913986	2.20613	PPP4R1	Up-regulated
10025	1.19204	10.1397	5.3359	3.71e-05	0.000922632	2.19325	CD55	Up-regulated
2370524	1.52484	9.55406	5.33247	3.74e-05	0.000928674	2.18577	TNFAIP6	Up-regulated
1980082	1.18669	8.88108	5.31374	3.89e-05	0.000963479	2.14477	MOSC1	Up-regulated
4570377	0.911215	8.53476	5.2931	4.08e-05	0.00100084	2.09956	ABCG1	Up-regulated
1400070	1.34075	10.1333	5.2587	4.4e-05	0.0010634	2.02412	VNN2	Up-regulated
3140474	0.964838	7.80675	5.25764	4.41e-05	0.00106536	2.02181	GPR177	Up-regulated
2320086	0.860973	9.08823	5.25232	4.46e-05	0.0010764	2.01012	RNASE6	Up-regulated
830324	0.861507	8.71952	5.23388	4.65e-05	0.00111567	1.96964	ST3GAL4	Up-regulated
3310594	0.835936	7.99169	5.16131	5.46e-05	0.00127209	1.80998	LILRA5	Up-regulated
6400736	1.58466	9.67218	5.15973	5.48e-05	0.00127448	1.80651	CAMP	Up-regulated
4640647	2.05889	8.80219	5.14595	5.65e-05	0.00130444	1.77615	ORM1	Up-regulated
4760192	0.844333	11.2537	5.14443	5.67e-05	0.00130827	1.77279	PACSIN2	Up-regulated
3140382	1.60676	8.292	5.1168	6.03e-05	0.0013741	1.71185	VNN1	Up-regulated
1260746	0.90575	9.71221	5.06638	6.75e-05	0.00150286	1.6005	KCNJ2	Up-regulated
1980021	1.44141	9.76367	5.05139	6.98e-05	0.00154487	1.56735	USP10	Up-regulated
2340048	0.983091	9.13992	5.02271	7.44e-05	0.00162431	1.50388	LOC349114	Up-regulated
6420367	0.810014	7.68326	4.99936	7.84e-05	0.00169854	1.45216	NOV	Up-regulated
7400592	0.923228	7.16427	4.98436	8.11e-05	0.00174339	1.41892	LOC654053	Up-regulated
2970402	0.870844	7.62097	4.89191	9.98e-05	0.00206619	1.21366	LOC641710	Up-regulated
5820348	1.05122	7.97164	4.74852	0.000137851	0.00268892	0.894262	OPLAH	Up-regulated
7320162	0.959039	7.69239	4.73009	0.000143716	0.00278215	0.853119	OSM	Up-regulated
4610113	1.35272	10.4554	4.70003	0.000153828	0.00292899	0.786	PYGL	Up-regulated
6840750	0.89737	9.64136	4.69468	0.000155706	0.00295434	0.774025	AXUD1	Up-regulated
4730669	0.828184	7.30061	4.58257	0.000200768	0.00364324	0.523288	ADORA3	Up-regulated
150632	0.983552	8.75645	4.55998	0.000211343	0.00380394	0.472686	SAMSN1	Up-regulated
10279	1.32441	8.25713	4.54238	0.000219965	0.00393068	0.433275	S100A12	Up-regulated
5810338	0.872373	8.61049	4.51516	0.000234011	0.00411756	0.372283	C3orf34	Up-regulated
460608	0.877577	10.3611	4.50991	0.000236822	0.00415202	0.360518	TNFSF13B	Up-regulated
4920647	0.815441	7.41329	4.4728	0.000257699	0.00444915	0.277307	MRVI1	Up-regulated
6650328	0.802687	9.91755	4.38865	0.000312177	0.00518912	0.0885488	E2F3	Up-regulated
5570309	1.06373	8.3779	4.36077	0.000332677	0.00545171	0.0259896	ACSL4	Up-regulated
2360609	1.05311	8.66053	4.34129	0.000347807	0.00565567	-0.0177439	KIAA1324	Up-regulated
870400	0.947511	8.15443	4.33286	0.000354563	0.00574081	-0.0366583	NQO2	Up-regulated
5670603	0.846583	9.91401	4.33045	0.000356517	0.00576286	-0.0420591	RNF130	Up-regulated
2140497	1.161	12.0653	4.29722	0.000384629	0.00612576	-0.116655	PROK2	Up-regulated
1190349	0.926521	10.0369	4.27342	0.000406128	0.00641038	-0.17009	EIF2AK2	Up-regulated
3140039	0.907181	8.52968	4.20911	0.000470448	0.00723907	-0.314436	CYB5R4	Up-regulated
7330767	0.908382	9.07154	4.20706	0.000472654	0.00726326	-0.319027	VASP	Up-regulated
1030039	0.805931	9.58142	4.19711	0.000483535	0.00740544	-0.341362	HIST2H2AA	Up-regulated
6220450	0.916966	10.3966	4.18372	0.000498575	0.00759516	-0.371414	DHRS9	Up-regulated
5720291	1.04887	7.62071	4.17961	0.000503292	0.00765026	-0.380651	LOC642342	Up-regulated
4880717	1.84823	9.41206	4.17081	0.000513527	0.00778154	-0.400398	ACSL1	Up-regulated
6980164	1.21178	12.357	4.15858	0.000528093	0.00796014	-0.427829	ALPL	Up-regulated
5690500	1.19185	11.5069	4.15774	0.000529111	0.00797078	-0.429719	RGS2	Up-regulated
4560133	0.948589	7.45818	4.1216	0.000574735	0.00852334	-0.510805	ANXA3	Up-regulated
5270762	0.892527	8.32263	3.95029	0.000850777	0.0116879	-0.894679	SULF2	Up-regulated
3460523	0.883294	8.80095	3.93009	0.000891067	0.0121829	-0.939884	PSTPIP2	Up-regulated
990097	0.935078	7.23911	3.91485	0.000922715	0.0125277	-0.973971	CEACAM8	Up-regulated
6040639	0.912132	8.50784	3.90541	0.000942875	0.0127622	-0.995075	AIM2	Up-regulated
6650020	0.900958	10.5261	3.78538	0.00124096	0.0160645	-1.26296	ADM	Up-regulated
2000528	0.893956	10.4002	3.76797	0.00129137	0.0165847	-1.30173	SDCBP	Up-regulated
2690068	0.989467	10.0832	3.74827	0.00135087	0.0171992	-1.34558	PBEF1	Up-regulated
7400097	0.891417	8.42346	3.71916	0.00144382	0.0181971	-1.41032	TCN1	Up-regulated
2510133	0.864164	7.25718	3.7005	0.00150671	0.0188688	-1.45178	SAP30	Up-regulated
2970437	0.851818	9.0195	3.67678	0.00159062	0.0197637	-1.50444	TLR5	Up-regulated
4540189	0.833792	8.563	3.62246	0.0018006	0.0219766	-1.62483	LOC399744	Up-regulated
610148	0.835108	7.31491	3.54742	0.00213649	0.0253705	-1.79063	BPI	Up-regulated
3120678	0.874775	7.39665	3.48108	0.00248455	0.028692	-1.93665	LOC58489	Up-regulated
3180082	1.30326	7.25798	3.35766	0.00328712	0.0362559	-2.20673	BTNL3	Up-regulated
380731	0.856834	8.34667	3.24891	0.00420179	0.0446372	-2.44273	TUBA1	Up-regulated
7050360	0.942299	10.3589	3.19848	0.00470641	0.0490561	-2.55146	NCF2	Up-regulated
Genes with |log2FC| ≥ 0.8 were considered as DEGs, and statistical differences were defined by adjusted p value < 0.05 as threshold values, corrected by Benjamini-Hochberg method. In the table, logFC is log fold change, AveExpr is average expression, adj.P.Val is adjusted p value, t is the empirical Bayes moderated t-statistic. The corresponding p-values have been adjusted for multiple testing to…

## Sheet: Table S3
Table S3. Detailed information of differential expressed genes in GSE66360.
Probe	logFC	AveExpr	t	P.Value	adj.P.Val	B	Gene	Threshold
226423_at	-1.07808	6.83774	-7.35023	5.17949e-11	3.29289e-08	14.7459	PAQR8	Down-regulated
206978_at	-2.1941	9.31152	-6.69653	1.20563e-09	4.14577e-07	11.7463	CCR2	Down-regulated
206991_s_at	-1.4403	8.38088	-6.59796	1.92167e-09	6.10858e-07	11.3024	CCR5	Down-regulated
207394_at	-1.37323	7.13141	-6.46836	3.53371e-09	1.02065e-06	10.7225	ZNF137P	Down-regulated
220144_s_at	-1.49558	6.65696	-6.4635	3.61503e-09	1.03483e-06	10.7008	ANKEF1	Down-regulated
229367_s_at	-1.57421	8.7866	-6.18763	1.30122e-08	3.05341e-06	9.48238	GIMAP6	Down-regulated
233852_at	-1.32016	6.95673	-6.11254	1.83682e-08	3.98524e-06	9.15467	POLH	Down-regulated
223377_x_at	-1.687	8.40197	-6.10815	1.87417e-08	4.0502e-06	9.13554	CISH	Down-regulated
228071_at	-1.61144	10.2302	-6.00584	2.98888e-08	5.96413e-06	8.69204	GIMAP7	Down-regulated
239642_at	-1.42729	8.5017	-6.0021	3.04016e-08	6.0444e-06	8.67588	CTD-2541M15.1	Down-regulated
235304_at	-1.67265	5.68541	-5.98581	3.27353e-08	6.40901e-06	8.60562	CTD-2528L19.6	Down-regulated
1562245_a_at	-1.31612	6.12345	-5.98523	3.28216e-08	6.40901e-06	8.60312	ZNF578	Down-regulated
219924_s_at	-0.940141	6.51974	-5.95703	3.72994e-08	7.01423e-06	8.48165	ZMYM6	Down-regulated
1562697_at	-1.027	8.32843	-5.93312	4.15613e-08	7.6769e-06	8.3789	LOC339988	Down-regulated
1560147_at	-1.05401	6.07763	-5.89171	5.01069e-08	8.866e-06	8.20135	WDR86-AS1	Down-regulated
236751_at	-1.1524	8.03706	-5.84409	6.2079e-08	1.04436e-05	7.99796	RP11-214K3.19	Down-regulated
228806_at	-1.38089	7.6961	-5.78998	7.91196e-08	1.27231e-05	7.76777	RORC	Down-regulated
219494_at	-1.18894	7.15667	-5.71264	1.11705e-07	1.70013e-05	7.44059	RAD54B	Down-regulated
223588_at	-1.15833	4.83465	-5.70987	1.13088e-07	1.71276e-05	7.42892	THAP2	Down-regulated
1552321_a_at	-1.18652	8.63738	-5.69728	1.19593e-07	1.79904e-05	7.37587	CCDC65	Down-regulated
218735_s_at	-1.18905	8.51324	-5.69645	1.20036e-07	1.79904e-05	7.37237	ZNF544	Down-regulated
205404_at	-0.973808	5.79724	-5.67571	1.31607e-07	1.93952e-05	7.2851	HSD11B1	Down-regulated
228843_at	-1.5135	8.91521	-5.63599	1.56892e-07	2.25938e-05	7.11849	ARL10	Down-regulated
227486_at	-1.0746	6.03643	-5.62917	1.6169e-07	2.32031e-05	7.08994	NT5E	Down-regulated
224590_at	-4.03201	6.20289	-5.62717	1.63127e-07	2.32872e-05	7.08155	XIST	Down-regulated
235779_at	-0.912848	6.9844	-5.6262	1.63824e-07	2.3302e-05	7.07751	ZNF790-AS1	Down-regulated
235310_at	-1.04147	6.22858	-5.56609	2.13468e-07	2.91824e-05	6.82666	GCSAM	Down-regulated
231592_at	-2.99107	6.83474	-5.52713	2.53234e-07	3.35244e-05	6.66483	TSIX	Down-regulated
206914_at	-1.44172	6.66581	-5.50777	2.7561e-07	3.59642e-05	6.58463	CRTAM	Down-regulated
232794_at	-1.3892	6.83621	-5.50671	2.76884e-07	3.60444e-05	6.58026	LOC153682	Down-regulated
219532_at	-1.35438	7.79078	-5.48719	3.01521e-07	3.85179e-05	6.49954	ELOVL4	Down-regulated
230589_at	-1.07063	7.20463	-5.45405	3.48332e-07	4.30054e-05	6.3629	TRAF3IP2-AS1	Down-regulated
38918_at	-1.0531	6.1409	-5.44483	3.62573e-07	4.43483e-05	6.32496	SOX13	Down-regulated
236583_at	-1.70782	8.60797	-5.43055	3.85778e-07	4.65454e-05	6.26624	GIMAP1	Down-regulated
235728_at	-1.2741	5.83341	-5.4296	3.87363e-07	4.65454e-05	6.26236	ZFP3	Down-regulated
227600_at	-1.11787	4.95021	-5.42854	3.89155e-07	4.65581e-05	6.25799	MRPS30	Down-regulated
210370_s_at	-0.809403	7.70966	-5.42462	3.95823e-07	4.71969e-05	6.24191	LY9	Down-regulated
226902_at	-0.854779	8.05863	-5.42068	4.02648e-07	4.78582e-05	6.22573	USP13	Down-regulated
230252_at	-1.84934	7.48574	-5.41369	4.15043e-07	4.90119e-05	6.19703	LPAR5	Down-regulated
228329_at	-1.55621	6.35432	-5.39965	4.41049e-07	5.18589e-05	6.13952	DAB1	Down-regulated
213317_at	-1.248	6.99305	-5.34863	5.49744e-07	6.28813e-05	5.9311	CLIC5	Down-regulated
226977_at	-1.22883	8.03224	-5.32826	6.0009e-07	6.75589e-05	5.84822	IGIP	Down-regulated
226483_at	-1.13482	6.71427	-5.30862	6.52916e-07	7.18273e-05	5.76844	TMEM68	Down-regulated
210121_at	-1.57216	6.48637	-5.29419	6.94574e-07	7.58e-05	5.70996	B3GALT2	Down-regulated
213994_s_at	-1.44536	7.36165	-5.28206	7.31617e-07	7.8984e-05	5.66084	SPON1	Down-regulated
214061_at	-1.18798	7.91368	-5.28181	7.32416e-07	7.8984e-05	5.6598	TBC1D31	Down-regulated
219315_s_at	-1.19842	8.32379	-5.27306	7.60334e-07	8.13528e-05	5.62444	TMEM204	Down-regulated
203144_s_at	-1.05901	7.48865	-5.25962	8.05275e-07	8.54921e-05	5.57016	KIAA0040	Down-regulated
1557113_at	-0.990395	8.80216	-5.25479	8.22084e-07	8.67712e-05	5.55063	LOC283588	Down-regulated
228855_at	-1.12524	6.45917	-5.25165	8.33167e-07	8.76027e-05	5.53798	NUDT7	Down-regulated
238649_at	-1.21421	5.88287	-5.24573	8.54475e-07	8.94989e-05	5.51411	PITPNC1	Down-regulated
209815_at	-1.28763	8.74762	-5.23411	8.97839e-07	9.26214e-05	5.46733	PTCH1	Down-regulated
229223_at	-1.02221	7.11119	-5.21893	9.57803e-07	9.82346e-05	5.40624	RP11-96D1.11	Down-regulated
213405_at	-1.24926	9.70697	-5.1865	1.09921e-06	0.000110066	5.27615	RAB22A	Down-regulated
235306_at	-1.72952	8.20691	-5.18489	1.10675e-06	0.000110089	5.2697	GIMAP8	Down-regulated
233226_at	-1.16579	5.79162	-5.18384	1.11168e-06	0.00011031	5.2655	PTPN9	Down-regulated
228908_s_at	-1.23786	6.61542	-5.1715	1.17134e-06	0.000115601	5.21613	LOC642852	Down-regulated
238076_at	-1.04765	7.06979	-5.12799	1.40768e-06	0.000136221	5.04259	GATAD2B	Down-regulated
230192_at	-1.37619	6.61307	-5.12485	1.42649e-06	0.000137114	5.03006	TRIM13	Down-regulated
210711_at	-1.0192	6.65018	-5.12027	1.45427e-06	0.000139495	5.01185	LINC00260	Down-regulated
219243_at	-1.62941	9.6409	-5.1167	1.4763e-06	0.000141113	4.99766	GIMAP4	Down-regulated
228306_at	-1.10956	5.76862	-5.1108	1.51339e-06	0.000143919	4.97424	CNIH4	Down-regulated
229167_at	-1.41934	6.16892	-5.10287	1.56473e-06	0.000146996	4.94275	PURA	Down-regulated
206314_at	-1.39442	7.19133	-5.10226	1.56874e-06	0.00014712	4.94034	ZKSCAN7	Down-regulated
216840_s_at	-0.838089	5.86285	-5.09491	1.61798e-06	0.000150704	4.91117	LAMA2	Down-regulated
207330_at	-0.804057	6.88666	-5.09246	1.63467e-06	0.000151484	4.90149	PZP	Down-regulated
243764_at	-1.48363	6.94964	-5.08358	1.69678e-06	0.000156708	4.8663	VSIG1	Down-regulated
230298_at	-1.44876	6.83262	-5.06967	1.79869e-06	0.000165006	4.81126	MBLAC2	Down-regulated
203476_at	-1.0859	7.32899	-5.06575	1.82846e-06	0.000166896	4.79578	TPBG	Down-regulated
212109_at	-1.02657	9.32593	-5.05753	1.89243e-06	0.000172448	4.76334	HN1L	Down-regulated
232623_at	-0.95944	7.33282	-5.05307	1.9281e-06	0.000174534	4.74572	LOC100128751	Down-regulated
1552343_s_at	-1.26234	8.84799	-5.05191	1.93751e-06	0.000175096	4.74113	PDE7A	Down-regulated
236194_at	-1.13253	7.59559	-5.05065	1.94774e-06	0.000175678	4.73616	RP11-53O19.3	Down-regulated
239083_at	-1.07674	7.07629	-5.04606	1.98548e-06	0.000177961	4.71806	ZNF786	Down-regulated
224452_s_at	-1.01231	8.43655	-5.01387	2.27084e-06	0.000198971	4.59142	FAM220A	Down-regulated
229285_at	-1.3599	7.89134	-5.0121	2.28761e-06	0.000200121	4.58448	RNASEL	Down-regulated
210288_at	-0.894247	8.5051	-4.99039	2.50385e-06	0.000215059	4.49932	KLRG1	Down-regulated
222893_s_at	-1.15357	6.3903	-4.98427	2.56827e-06	0.000219407	4.47538	RPAP2	Down-regulated
213268_at	-1.40389	8.50664	-4.97984	2.61591e-06	0.000222088	4.45805	CAMTA1	Down-regulated
223351_at	-1.01005	7.2304	-4.94503	3.02161e-06	0.000251295	4.32218	C17orf80	Down-regulated
243729_at	-1.34913	7.53465	-4.94482	3.02427e-06	0.000251295	4.32135	RP11-747H7.3	Down-regulated
238653_at	-1.06744	9.26671	-4.92716	3.25302e-06	0.00026786	4.25266	LRIG2	Down-regulated
227313_at	-0.879657	7.20167	-4.9169	3.39363e-06	0.000277517	4.2128	CNPY4	Down-regulated
220391_at	-1.15175	6.11378	-4.91639	3.40076e-06	0.000277517	4.21083	ZBTB3	Down-regulated
221081_s_at	-1.36194	9.49573	-4.91038	3.48602e-06	0.000282786	4.1875	DENND2D	Down-regulated
231776_at	-1.40407	9.66608	-4.90029	3.63386e-06	0.000292178	4.14839	EOMES	Down-regulated
222793_at	-1.088	6.72611	-4.8965	3.69091e-06	0.00029503	4.13372	DDX58	Down-regulated
241854_at	-0.828614	7.80092	-4.87485	4.0341e-06	0.000316903	4.05	DNASE1	Down-regulated
209943_at	-1.02449	7.42519	-4.87137	4.09215e-06	0.000319626	4.03655	FBXL4	Down-regulated
215743_at	-1.11363	7.38216	-4.86985	4.11774e-06	0.000320709	4.03069	NMT2	Down-regulated
1559205_s_at	-1.02429	8.75345	-4.85944	4.29711e-06	0.000331842	3.99055	LOC100996286	Down-regulated
204576_s_at	-0.837338	7.33582	-4.84865	4.49111e-06	0.000343501	3.94899	CLUAP1	Down-regulated
222126_at	-1.12768	8.25541	-4.84546	4.55014e-06	0.000345526	3.9367	AGFG2	Down-regulated
239960_x_at	-0.923099	9.16106	-4.84183	4.61811e-06	0.000350201	3.92274	LYRM7	Down-regulated
224843_at	-1.00484	6.12747	-4.82891	4.86825e-06	0.000363622	3.87311	SLAIN2	Down-regulated
206188_at	-1.05609	6.32528	-4.82513	4.94388e-06	0.000367764	3.8586	ZNF623	Down-regulated
216540_at	-0.860233	8.23833	-4.82041	5.04013e-06	0.000372894	3.84046	YME1L1	Down-regulated
234165_at	-1.32053	6.82256	-4.81184	5.21903e-06	0.000380976	3.80765	PTGDR	Down-regulated
1554116_s_at	-0.936614	7.45513	-4.81003	5.25775e-06	0.000382792	3.80069	PARP11	Down-regulated
225769_at	-1.0659	8.40775	-4.80945	5.27017e-06	0.000382792	3.79848	COG6	Down-regulated
219405_at	-0.979384	9.22463	-4.80902	5.27945e-06	0.00038283	3.79682	TRIM68	Down-regulated
225387_at	-0.966435	8.4655	-4.80652	5.33342e-06	0.000386231	3.78725	TSPAN5	Down-regulated
209975_at	-1.22383	7.25139	-4.79063	5.68926e-06	0.000407147	3.7265	CYP2E1	Down-regulated
231909_x_at	-1.02798	6.68202	-4.78578	5.80245e-06	0.000414163	3.70798	ODF2L	Down-regulated
243602_at	-1.44918	6.06366	-4.78205	5.89117e-06	0.000418855	3.69371	MGC40069	Down-regulated
218646_at	-0.869722	8.59195	-4.77566	6.04579e-06	0.000427624	3.66935	C4orf27	Down-regulated
223481_s_at	-0.928007	5.44311	-4.76368	6.3465e-06	0.000444296	3.62371	MRPL47	Down-regulated
222566_at	-1.60387	7.47683	-4.75823	6.48817e-06	0.000450751	3.60295	SUV420H1	Down-regulated
212731_at	-0.867008	9.09956	-4.75127	6.67326e-06	0.000458944	3.57651	ANKRD46	Down-regulated
232014_at	-0.862178	6.73015	-4.75088	6.68382e-06	0.000459093	3.57502	ZNF30	Down-regulated
219800_s_at	-1.06518	4.13193	-4.74064	6.96628e-06	0.000473757	3.53612	THNSL1	Down-regulated
205544_s_at	-0.886606	5.76273	-4.74063	6.96664e-06	0.000473757	3.53607	CR2	Down-regulated
242953_at	-0.96277	5.91664	-4.70633	7.99918e-06	0.000527569	3.4062	ZNF234	Down-regulated
203427_at	-1.29935	8.71014	-4.69055	8.52287e-06	0.000553	3.34663	ASF1A	Down-regulated
236220_at	-1.28646	6.10799	-4.68425	8.74097e-06	0.000564242	3.3229	SLC16A10	Down-regulated
223583_at	-1.22264	8.09133	-4.68016	8.88558e-06	0.000570794	3.30749	TNFAIP8L2	Down-regulated
235320_at	-1.008	6.4439	-4.67991	8.89468e-06	0.000570794	3.30653	ARL6	Down-regulated
205277_at	-1.15984	8.57811	-4.6763	9.02416e-06	0.000578424	3.29296	PRDM2	Down-regulated
242761_s_at	-1.33322	8.87315	-4.6753	9.0604e-06	0.000579389	3.28919	ZNF420	Down-regulated
205799_s_at	-0.989602	6.37776	-4.67024	9.24575e-06	0.000589862	3.27018	SLC3A1	Down-regulated
230927_at	-1.12531	4.7039	-4.66537	9.42789e-06	0.000598348	3.25186	CTD-3025N20.3	Down-regulated
212217_at	-0.878165	7.46358	-4.65299	9.9064e-06	0.000620084	3.20538	PREPL	Down-regulated
213685_at	-0.973027	6.94067	-4.64715	1.01403e-05	0.000632179	3.18347	TCEB3-AS1	Down-regulated
219007_at	-1.14848	7.8018	-4.64395	1.02706e-05	0.000638122	3.17148	NUP43	Down-regulated
225031_at	-1.19598	7.92957	-4.64201	1.03502e-05	0.000641609	3.16424	CHD6	Down-regulated
213626_at	-0.935337	7.98478	-4.63822	1.0508e-05	0.000649184	3.15003	CBR4	Down-regulated
205930_at	-0.959268	8.1606	-4.63502	1.06432e-05	0.000653103	3.13804	GTF2E1	Down-regulated
212954_at	-0.857578	7.74001	-4.63291	1.07331e-05	0.000657361	3.13014	DYRK4	Down-regulated
236858_s_at	-0.819897	5.53387	-4.63043	1.08396e-05	0.000662187	3.12087	RUNX2	Down-regulated
228336_at	-0.897977	7.84776	-4.62993	1.08613e-05	0.000662772	3.119	PWWP2A	Down-regulated
203551_s_at	-1.05524	7.6968	-4.62131	1.12406e-05	0.000682581	3.08679	COX11	Down-regulated
228099_at	-0.837936	9.12135	-4.61767	1.14045e-05	0.000689757	3.07321	ZNF550	Down-regulated
1557055_s_at	-0.80687	7.45259	-4.61644	1.14606e-05	0.000691619	3.0686	LINC01128	Down-regulated
230235_at	-1.04565	7.5003	-4.61573	1.1493e-05	0.000692812	3.06595	MCTS1	Down-regulated
225255_at	-1.07441	6.27144	-4.60163	1.21551e-05	0.000722343	3.0134	MRPL35	Down-regulated
235151_at	-1.35311	8.17931	-4.60059	1.22055e-05	0.000723789	3.00952	LOC283357	Down-regulated
228777_at	-0.915546	6.85467	-4.59867	1.22986e-05	0.000728525	3.00239	KBTBD3	Down-regulated
1561853_a_at	-0.845275	5.09382	-4.59671	1.23947e-05	0.000731835	2.99509	IL23R	Down-regulated
213861_s_at	-1.05301	7.1127	-4.59569	1.24449e-05	0.000732615	2.9913	METTL21B	Down-regulated
1557260_a_at	-1.23802	7.08525	-4.59211	1.26232e-05	0.000738942	2.97796	ZNF382	Down-regulated
238155_at	-1.26891	6.03866	-4.59049	1.27045e-05	0.000742905	2.97194	RP11-140I16.3	Down-regulated
222807_at	-1.14243	7.23275	-4.58597	1.29342e-05	0.000753118	2.95513	C11orf30	Down-regulated
231798_at	-1.21295	7.08408	-4.57026	1.37642e-05	0.000792164	2.8968	NOG	Down-regulated
240265_at	-1.20252	7.9582	-4.55726	1.44893e-05	0.000826933	2.84867	TRAF3IP3	Down-regulated
229569_at	-1.01064	7.08618	-4.54682	1.50989e-05	0.000855476	2.81003	RP1-193H18.2	Down-regulated
210073_at	-1.00078	6.6909	-4.54517	1.51975e-05	0.000860168	2.80393	ST8SIA1	Down-regulated
223403_s_at	-1.27521	8.06023	-4.53206	1.60026e-05	0.000899224	2.75555	POLR1B	Down-regulated
231086_at	-1.45283	8.3413	-4.53125	1.60539e-05	0.000901179	2.75255	AB488780	Down-regulated
244767_at	-0.819136	5.11705	-4.52995	1.61358e-05	0.000904845	2.74779	FRA10AC1	Down-regulated
231188_at	-0.936213	8.37206	-4.52179	1.66625e-05	0.000931513	2.71769	ZSCAN2	Down-regulated
1554345_a_at	-1.13212	5.96154	-4.49437	1.85547e-05	0.00101424	2.61692	GIN1	Down-regulated
219539_at	-0.933201	7.93654	-4.48882	1.89621e-05	0.0010316	2.59658	GEMIN6	Down-regulated
220992_s_at	-1.29437	7.56841	-4.4875	1.90603e-05	0.00103591	2.59174	TRMT1L	Down-regulated
1569039_s_at	-1.19115	5.31373	-4.48045	1.95931e-05	0.00106064	2.56593	ZNF677	Down-regulated
218152_at	-1.02525	8.5828	-4.47839	1.97513e-05	0.00106689	2.5584	HMG20A	Down-regulated
1559007_s_at	-0.985819	6.37525	-4.47819	1.9767e-05	0.00106689	2.55765	CTD-2124B8.2	Down-regulated
228190_at	-0.892114	6.02563	-4.47338	2.01421e-05	0.001085	2.54005	ATG4C	Down-regulated
205488_at	-1.09386	11.1503	-4.46596	2.07339e-05	0.0011114	2.51294	GZMA	Down-regulated
204972_at	-1.06018	8.7686	-4.45303	2.18057e-05	0.00116201	2.46576	OAS2	Down-regulated
225352_at	-0.941953	8.91791	-4.44741	2.22882e-05	0.00118427	2.44527	SEC62	Down-regulated
230063_at	-0.976398	7.30301	-4.44278	2.26935e-05	0.0012027	2.42841	ZNF264	Down-regulated
205407_at	-1.10166	7.01763	-4.44049	2.28961e-05	0.00120718	2.42009	RECK	Down-regulated
224901_at	-1.21775	6.56872	-4.43135	2.37237e-05	0.00124481	2.38686	SCD5	Down-regulated
222062_at	-0.841363	7.62352	-4.42525	2.4292e-05	0.00127219	2.36471	IL27RA	Down-regulated
212604_at	-0.826191	8.27248	-4.41379	2.53963e-05	0.0013174	2.32313	MRPS31	Down-regulated
225370_at	-0.974764	9.86989	-4.40567	2.62078e-05	0.00134168	2.29371	PYGO2	Down-regulated
223624_at	-0.876045	7.31365	-4.40336	2.64427e-05	0.00134865	2.28536	ZFAND4	Down-regulated
235096_at	-1.00645	7.42663	-4.39519	2.72909e-05	0.00138417	2.25583	LEO1	Down-regulated
213848_at	-1.09736	8.6434	-4.3936	2.74599e-05	0.00138631	2.25006	DUSP7	Down-regulated
244396_at	-0.82936	8.76324	-4.39071	2.77677e-05	0.00139835	2.23964	G3BP1	Down-regulated
236833_at	-0.882147	6.6803	-4.38993	2.78519e-05	0.00139835	2.23681	TTC16	Down-regulated
238593_at	-0.899342	5.26799	-4.38459	2.84316e-05	0.00141705	2.21755	C11orf80	Down-regulated
1558700_s_at	-1.1547	8.5797	-4.38354	2.85469e-05	0.0014215	2.21376	ZNF260	Down-regulated
214833_at	-0.917549	7.80506	-4.37638	2.93468e-05	0.0014547	2.18793	TMEM63A	Down-regulated
1561004_at	-0.869163	7.83159	-4.37481	2.95248e-05	0.0014622	2.18227	PRKCQ-AS1	Down-regulated
64418_at	-1.14726	8.53874	-4.35397	3.19901e-05	0.00155196	2.10732	SYNRG	Down-regulated
224728_at	-1.06237	7.76987	-4.34028	3.37157e-05	0.00161702	2.05823	ATPAF1	Down-regulated
237189_at	-1.0489	6.88487	-4.33862	3.3931e-05	0.0016245	2.05228	HOXB-AS1	Down-regulated
237419_at	-0.988516	6.43324	-4.33585	3.42944e-05	0.00163903	2.04233	RP11-722E23.2	Down-regulated
238802_at	-1.23619	6.99685	-4.3347	3.44454e-05	0.0016448	2.03823	TYSND1	Down-regulated
229829_at	-0.831669	5.86136	-4.33047	3.50083e-05	0.00166938	2.02309	LINC00526	Down-regulated
238733_at	-0.911704	5.47138	-4.33002	3.50689e-05	0.0016702	2.02147	MDM2	Down-regulated
219120_at	-0.854162	7.96845	-4.32748	3.54109e-05	0.00168502	2.01241	C2orf44	Down-regulated
214862_x_at	-0.826239	5.78825	-4.3266	3.55305e-05	0.00168924	2.00926	RP11-119F7.5	Down-regulated
230337_at	-1.43028	8.25773	-4.32437	3.58348e-05	0.00170076	2.00129	SOS1	Down-regulated
209268_at	-0.911526	9.03169	-4.32294	3.60319e-05	0.00170424	1.99617	VPS45	Down-regulated
242557_at	-1.1193	7.62609	-4.31153	3.76386e-05	0.00176947	1.95543	ZNRD1-AS1	Down-regulated
219671_at	-0.830877	5.07573	-4.30447	3.86671e-05	0.00181004	1.93025	HPCAL4	Down-regulated
206170_at	-0.946629	8.90363	-4.29957	3.93972e-05	0.00183635	1.91279	ADRB2	Down-regulated
226116_at	-0.845838	8.37835	-4.29332	4.03466e-05	0.00186628	1.89056	DFFA	Down-regulated
226548_at	-0.857578	6.8233	-4.29157	4.06172e-05	0.00187722	1.88432	SBK1	Down-regulated
237173_at	-0.858813	6.32317	-4.286	4.14866e-05	0.00190933	1.86455	LOC100132057	Down-regulated
214082_at	-0.942447	6.58065	-4.28545	4.15743e-05	0.00191175	1.86258	CA5B	Down-regulated
212771_at	-0.992439	8.43273	-4.2773	4.28836e-05	0.00195914	1.83364	FAM171A1	Down-regulated
241741_at	-1.29556	7.33523	-4.27583	4.3123e-05	0.00196643	1.82845	CRLS1	Down-regulated
220577_at	-1.19333	8.31978	-4.27337	4.35291e-05	0.00198164	1.8197	GVINP1	Down-regulated
228981_at	-0.994041	6.73436	-4.27293	4.36016e-05	0.00198329	1.81815	TMEM169	Down-regulated
224748_at	-0.92784	8.03409	-4.26732	4.45409e-05	0.00201627	1.79826	DCAF7	Down-regulated
230379_x_at	-0.816485	8.15417	-4.2633	4.52245e-05	0.00203691	1.78405	NDUFAF7	Down-regulated
242812_at	-0.897896	6.96869	-4.26329	4.52273e-05	0.00203691	1.78399	HCG18	Down-regulated
229323_at	-0.96805	6.8815	-4.25047	4.74785e-05	0.0021122	1.73868	LINC00959	Down-regulated
228084_at	-0.836398	6.32557	-4.24754	4.80095e-05	0.00213062	1.7283	PLA2G12A	Down-regulated
228081_at	-0.946327	7.27547	-4.2451	4.84546e-05	0.00214408	1.71969	CCNG2	Down-regulated
222108_at	-1.15756	7.27455	-4.24343	4.87623e-05	0.00215354	1.71379	AMIGO2	Down-regulated
218783_at	-0.911079	7.90831	-4.24251	4.89309e-05	0.00215924	1.71057	INTS7	Down-regulated
205594_at	-0.8227	7.91501	-4.24176	4.90698e-05	0.0021612	1.70793	ZNF652	Down-regulated
234979_at	-0.858114	5.99741	-4.24163	4.9094e-05	0.0021612	1.70747	BCDIN3D	Down-regulated
206181_at	-0.996915	8.89143	-4.23337	5.06518e-05	0.00221906	1.67834	SLAMF1	Down-regulated
232007_at	-1.0789	5.27765	-4.23296	5.07307e-05	0.00222074	1.67689	AGPAT5	Down-regulated
235052_at	-1.22334	6.34931	-4.23106	5.10964e-05	0.00223496	1.67019	ZNF792	Down-regulated
223396_at	-1.13147	7.82664	-4.22678	5.19279e-05	0.00226047	1.65514	TMEM60	Down-regulated
1559648_at	-0.95851	5.33544	-4.22273	5.27278e-05	0.00228801	1.64089	LINC00892	Down-regulated
204329_s_at	-1.02709	6.00434	-4.21601	5.40801e-05	0.00233741	1.61728	ZNF202	Down-regulated
204003_s_at	-0.876394	8.73572	-4.21518	5.42506e-05	0.00234226	1.61434	NUPL2	Down-regulated
219353_at	-0.856871	8.85493	-4.21416	5.4458e-05	0.00234818	1.61079	NHLRC2	Down-regulated
235874_at	-1.22947	5.41533	-4.21222	5.48574e-05	0.0023574	1.60398	PRSS35	Down-regulated
237334_at	-0.971881	7.84075	-4.21074	5.51658e-05	0.00236564	1.59875	SFXN2	Down-regulated
1569478_s_at	-0.980625	8.23674	-4.19231	5.9123e-05	0.00250198	1.53419	LOC101927151	Down-regulated
1568853_at	-1.02866	8.81341	-4.19167	5.92653e-05	0.00250231	1.53195	LOC101927929	Down-regulated
209176_at	-0.991659	7.97141	-4.19029	5.9573e-05	0.00250955	1.52713	SEC23IP	Down-regulated
232057_at	-0.83861	9.24186	-4.19027	5.95775e-05	0.00250955	1.52706	SLC7A6OS	Down-regulated
230821_at	-1.02709	7.0482	-4.18732	6.02428e-05	0.00252978	1.51671	ZNF148	Down-regulated
229685_at	-0.894118	6.96721	-4.18699	6.03175e-05	0.00253097	1.51556	LOC100134937	Down-regulated
1569917_at	-0.809742	5.87916	-4.18466	6.08462e-05	0.00254535	1.50743	BC047364	Down-regulated
204839_at	-1.04715	9.24456	-4.18415	6.09632e-05	0.00254829	1.50564	POP5	Down-regulated
243417_at	-1.02903	7.39637	-4.18379	6.10448e-05	0.00254975	1.50439	ZADH2	Down-regulated
229333_at	-1.25098	6.93787	-4.18346	6.11215e-05	0.00255101	1.50322	GMPS	Down-regulated
209662_at	-1.0766	6.59908	-4.17709	6.2597e-05	0.0025944	1.481	CETN3	Down-regulated
222838_at	-1.27264	9.11387	-4.17616	6.28164e-05	0.00259795	1.47774	SLAMF7	Down-regulated
203157_s_at	-1.01073	9.38441	-4.17416	6.32888e-05	0.00261353	1.47076	GLS	Down-regulated
204523_at	-0.801689	8.79532	-4.17221	6.37524e-05	0.00262491	1.46397	ZNF140	Down-regulated
229716_at	-0.820839	7.60003	-4.17219	6.37563e-05	0.00262491	1.46391	UBXN10-AS1	Down-regulated
242031_at	-0.945366	7.33623	-4.16627	6.51864e-05	0.002657	1.44325	RP11-732A19.1	Down-regulated
228781_at	-1.22698	7.37727	-4.15754	6.73474e-05	0.0027135	1.41288	OBFC1	Down-regulated
1564139_at	-1.23582	8.82141	-4.15724	6.74236e-05	0.00271457	1.41183	A2M-AS1	Down-regulated
219083_at	-1.01281	9.46053	-4.15191	6.87798e-05	0.00275497	1.39328	SHQ1	Down-regulated
235866_at	-0.839109	5.93962	-4.14826	6.97218e-05	0.00278454	1.38062	C9orf85	Down-regulated
229710_at	-0.977459	8.47644	-4.1474	6.99462e-05	0.00279147	1.37763	ERCC6L2	Down-regulated
228453_at	-0.824109	7.9869	-4.147	7.00523e-05	0.00279366	1.37622	EPG5	Down-regulated
203537_at	-1.01794	8.80055	-4.14558	7.04242e-05	0.00280431	1.37129	PRPSAP2	Down-regulated
239007_at	-0.863499	5.42405	-4.14366	7.09302e-05	0.0028143	1.36462	ZNF616	Down-regulated
220418_at	-0.888574	7.99989	-4.13074	7.44259e-05	0.0029233	1.31985	UBASH3A	Down-regulated
240172_at	-1.27644	7.77995	-4.12257	7.67222e-05	0.00299703	1.29157	ERGIC2	Down-regulated
238122_at	-0.903203	5.88037	-4.11735	7.82235e-05	0.00304187	1.27354	RBM12B	Down-regulated
227319_at	-0.870216	8.43854	-4.1132	7.94386e-05	0.00307164	1.2592	KLHL36	Down-regulated
227815_at	-0.944866	8.85077	-4.11036	8.02819e-05	0.0030961	1.24938	VPS33A	Down-regulated
232752_at	-1.07061	7.67968	-4.10837	8.08756e-05	0.00311355	1.24252	LOXL1-AS1	Down-regulated
225712_at	-1.04918	6.38582	-4.10071	8.32054e-05	0.00318575	1.21611	GEMIN5	Down-regulated
235736_at	-0.86021	5.12606	-4.09654	8.44986e-05	0.00321974	1.20176	SMKR1	Down-regulated
204832_s_at	-0.827329	8.09519	-4.09582	8.47258e-05	0.00322141	1.19927	BMPR1A	Down-regulated
201448_at	-1.11916	8.7004	-4.09471	8.50729e-05	0.00323011	1.19547	TIA1	Down-regulated
232004_at	-0.999431	6.61851	-4.09231	8.58328e-05	0.00324609	1.1872	HNRNPR	Down-regulated
219056_at	-0.954375	7.01647	-4.09068	8.63524e-05	0.00325608	1.18158	RNASEH2B	Down-regulated
236561_at	-1.03273	9.06251	-4.08492	8.82096e-05	0.00331696	1.1618	TGFBR1	Down-regulated
235085_at	-0.819763	7.19549	-4.08227	8.90794e-05	0.00334473	1.15268	SGK223	Down-regulated
238923_at	-0.985274	5.78901	-4.06962	9.33365e-05	0.00347155	1.10928	SPOP	Down-regulated
218133_s_at	-0.93416	8.65725	-4.0648	9.50085e-05	0.00352414	1.09278	NIF3L1	Down-regulated
212728_at	-0.92756	8.14526	-4.06403	9.52773e-05	0.00353172	1.09015	DLG3	Down-regulated
212407_at	-1.11098	7.06475	-4.06374	9.53794e-05	0.00353266	1.08916	METTL13	Down-regulated
229175_at	-0.841304	7.27275	-4.06204	9.59797e-05	0.00354813	1.08333	SMYD4	Down-regulated
233461_x_at	-0.863798	7.3041	-4.04294	0.00010296	0.00375	1.0181	ZNF226	Down-regulated
213800_at	-0.946254	6.29194	-4.03985	0.000104137	0.00377816	1.00754	CFH	Down-regulated
230758_at	-0.878235	6.50312	-4.03912	0.000104415	0.00378128	1.00507	GEMIN8	Down-regulated
230178_s_at	-0.814073	7.24002	-4.03736	0.000105091	0.00380126	0.999074	ELP2	Down-regulated
231862_at	-1.01714	6.61712	-4.03571	0.000105731	0.00382015	0.993428	CBX5	Down-regulated
226718_at	-0.997749	7.61767	-4.02742	0.00010899	0.00392817	0.965237	AMIGO1	Down-regulated
219826_at	-1.00396	7.03212	-4.02637	0.000109412	0.00394078	0.96165	ZNF419	Down-regulated
235478_at	-0.958628	7.74405	-4.02232	0.000111045	0.00398384	0.947895	DCLRE1C	Down-regulated
234340_at	-0.864746	7.24881	-4.02011	0.000111947	0.00401358	0.94038	RP4-614O4.12	Down-regulated
229133_s_at	-0.806295	6.74028	-4.01648	0.000113443	0.00405875	0.928055	ZNF397	Down-regulated
242674_at	-1.0019	5.35829	-4.01418	0.000114403	0.0040851	0.920229	EIF4E	Down-regulated
221011_s_at	-0.971578	10.429	-4.0119	0.00011536	0.00411169	0.912496	LBH	Down-regulated
243792_x_at	-1.09162	8.63864	-4.00836	0.000116859	0.00414537	0.900516	PTPN13	Down-regulated
226030_at	-0.813558	7.93136	-4.00816	0.000116948	0.00414537	0.899808	ACADSB	Down-regulated
213357_at	-0.900983	8.17271	-3.99982	0.000120561	0.00423374	0.871571	GTF2H5	Down-regulated
231763_at	-0.821463	8.17997	-3.99697	0.000121818	0.00427223	0.861943	POLR3A	Down-regulated
229850_at	-0.970789	7.69119	-3.99191	0.000124088	0.00434071	0.844807	KDSR	Down-regulated
220243_at	-0.970289	7.64385	-3.98721	0.000126228	0.00440427	0.828949	ZBTB44	Down-regulated
235767_x_at	-1.06594	7.64518	-3.98425	0.000127596	0.00443785	0.818947	PHAX	Down-regulated
213269_at	-1.04556	9.16809	-3.97985	0.000129654	0.00449799	0.804101	ZNF248	Down-regulated
229725_at	-1.02375	6.83776	-3.97819	0.000130437	0.00451942	0.798516	ACSL6	Down-regulated
227030_at	-0.860775	9.05541	-3.97542	0.00013176	0.0045537	0.789157	IKZF3	Down-regulated
228029_at	-1.04001	7.84113	-3.95776	0.000140473	0.00480623	0.729774	ZNF721	Down-regulated
226826_at	-1.0716	7.05249	-3.9531	0.000142864	0.00486671	0.714127	LSM11	Down-regulated
239043_at	-0.897082	4.26861	-3.94791	0.000145574	0.0049314	0.696702	ZNF404	Down-regulated
203102_s_at	-1.14607	8.27291	-3.94717	0.000145966	0.00494162	0.69421	MGAT2	Down-regulated
228438_at	-0.948447	6.29624	-3.94696	0.000146074	0.0049422	0.693526	LOC100132891	Down-regulated
236226_at	-1.05618	8.03876	-3.94561	0.000146787	0.00496326	0.689011	BTLA	Down-regulated
221052_at	-0.839048	5.45358	-3.94496	0.000147133	0.00496882	0.686828	TDRKH	Down-regulated
226230_at	-1.08909	10.0433	-3.93227	0.000154037	0.00511045	0.644332	SMEK2	Down-regulated
202451_at	-0.825328	9.13309	-3.93193	0.000154223	0.0051124	0.643215	GTF2H1	Down-regulated
202261_at	-0.92381	7.66643	-3.92121	0.000160299	0.00526389	0.607409	VPS72	Down-regulated
218689_at	-1.09004	8.28861	-3.89827	0.000174077	0.00560914	0.531045	FANCF	Down-regulated
224881_at	-1.13424	7.4163	-3.89764	0.000174473	0.00561467	0.528939	VKORC1L1	Down-regulated
236128_at	-0.892005	7.04778	-3.89738	0.000174636	0.00561659	0.528077	ZNF91	Down-regulated
201270_x_at	-0.889321	9.75221	-3.89582	0.000175615	0.00562822	0.522901	NUDCD3	Down-regulated
1563321_s_at	-0.986331	7.51766	-3.89444	0.000176485	0.0056495	0.518323	MLLT10	Down-regulated
230032_at	-0.833101	8.31139	-3.89171	0.000178222	0.00568673	0.509255	OSGEPL1	Down-regulated
235522_at	-1.00277	7.35883	-3.89072	0.000178855	0.00570078	0.505976	CLEC2D	Down-regulated
242635_s_at	-0.897795	6.53752	-3.89062	0.000178921	0.00570078	0.505631	NAPEPLD	Down-regulated
215613_at	-0.920072	6.95842	-3.88889	0.000180031	0.00572611	0.499909	ADAM12	Down-regulated
203088_at	-0.901535	6.86476	-3.88594	0.000181946	0.00577025	0.490112	FBLN5	Down-regulated
227585_at	-0.873745	6.8112	-3.88387	0.0001833	0.00580873	0.48325	ATAD1	Down-regulated
201964_at	-1.02089	7.53268	-3.88376	0.000183372	0.00580873	0.482888	SETX	Down-regulated
201824_at	-0.908113	7.03733	-3.88287	0.000183953	0.00581759	0.47996	RNF14	Down-regulated
229891_x_at	-0.845384	8.23742	-3.88281	0.000183994	0.00581759	0.479756	GPALPP1	Down-regulated
226343_at	-0.852968	9.72891	-3.88117	0.000185077	0.00582954	0.47432	DPP8	Down-regulated
218491_s_at	-1.1082	8.23757	-3.8746	0.000189479	0.00594706	0.452567	THYN1	Down-regulated
1558801_at	-0.823515	7.45783	-3.86611	0.000195309	0.00609505	0.424527	NNT-AS1	Down-regulated
1560977_a_at	-0.909916	6.65137	-3.85044	0.000206526	0.006358	0.372872	BCL2L13	Down-regulated
242919_at	-0.920008	6.50902	-3.85012	0.000206762	0.00636169	0.371815	ZNF253	Down-regulated
225028_at	-0.988024	6.44954	-3.84734	0.000208821	0.00640702	0.362651	LINC01420	Down-regulated
235482_at	-0.927776	7.63527	-3.84674	0.000209264	0.00641339	0.360695	PCBP1-AS1	Down-regulated
222243_s_at	-0.86118	9.85597	-3.84218	0.000212689	0.0064929	0.34568	TOB2	Down-regulated
202016_at	-1.01071	5.31511	-3.84075	0.00021377	0.00651498	0.340994	MEST	Down-regulated
238494_at	-0.926852	7.60852	-3.83819	0.000215728	0.00656704	0.332564	TRAF3IP1	Down-regulated
223060_at	-1.01528	8.99835	-3.83644	0.00021707	0.00658319	0.32683	C14orf119	Down-regulated
213203_at	-0.921862	7.98532	-3.83641	0.000217092	0.00658319	0.326737	SNAPC5	Down-regulated
235782_at	-0.873625	7.86115	-3.82914	0.000222765	0.00671796	0.30289	AGO3	Down-regulated
235291_s_at	-0.993335	8.31908	-3.81722	0.000232377	0.00693656	0.263848	FLJ32255	Down-regulated
227193_at	-0.894377	7.14547	-3.81514	0.00023409	0.00697488	0.257059	SLC30A4	Down-regulated
219123_at	-0.965768	6.68321	-3.80219	0.000245054	0.00725018	0.214772	ZNF232	Down-regulated
228096_at	-0.871112	5.5514	-3.80009	0.000246881	0.00729756	0.207911	MINOS1	Down-regulated
227908_at	-0.908647	8.19149	-3.79472	0.000251599	0.00738971	0.190427	TBC1D24	Down-regulated
228583_at	-0.83371	6.57172	-3.79425	0.000252017	0.00739217	0.188896	LIN52	Down-regulated
1554770_x_at	-0.861723	6.04506	-3.79165	0.00025434	0.00743156	0.180423	ZNF785	Down-regulated
1557706_at	-0.936341	8.06621	-3.79135	0.000254607	0.00743156	0.179452	ZHX2	Down-regulated
231192_at	-0.823699	3.7965	-3.79105	0.000254881	0.00743156	0.178461	LPAR3	Down-regulated
219383_at	-0.836567	5.35391	-3.78697	0.000258567	0.00751976	0.165201	PRR5L	Down-regulated
242521_at	-1.04095	8.47253	-3.78158	0.000263524	0.00763551	0.147667	LOC100505812	Down-regulated
223507_at	-0.875831	9.21486	-3.78068	0.000264359	0.00765564	0.144747	CLPX	Down-regulated
228167_at	-1.04283	6.98757	-3.77947	0.000265489	0.00767615	0.140811	KLHL6	Down-regulated
219684_at	-0.803963	6.34957	-3.77312	0.000271479	0.00781216	0.120215	RTP4	Down-regulated
235532_at	-0.860508	6.17723	-3.77106	0.000273446	0.00784916	0.11355	RP11-226L15.5	Down-regulated
235192_at	-0.863145	7.76966	-3.76852	0.000275897	0.00791016	0.105315	TP53RK	Down-regulated
238989_at	-0.952608	6.79714	-3.76083	0.000283444	0.00806311	0.0804115	C1GALT1C1	Down-regulated
214113_s_at	-0.899003	7.98221	-3.75794	0.000286327	0.00812944	0.0710731	RBM8A	Down-regulated
243529_at	-0.809709	5.92073	-3.75648	0.000287799	0.00815728	0.0663434	MARS2	Down-regulated
243790_at	-0.868071	6.21202	-3.75013	0.000294269	0.00829338	0.0458331	ZNF585A	Down-regulated
223681_s_at	-1.07313	7.07237	-3.74903	0.000295405	0.00832111	0.0422783	INADL	Down-regulated
1558971_at	-0.931402	7.65986	-3.7468	0.000297712	0.00837631	0.0351023	THEMIS	Down-regulated
212118_at	-0.908597	7.74002	-3.74503	0.000299562	0.00839927	0.0293882	TRIM27	Down-regulated
214717_at	-0.985352	6.68099	-3.73298	0.000312447	0.00870695	-0.00944687	PKI55	Down-regulated
235175_at	-0.866684	9.06783	-3.73276	0.000312684	0.00870912	-0.0101461	GBP4	Down-regulated
200676_s_at	-0.855423	7.13781	-3.7306	0.00031505	0.00875717	-0.0170959	UBE2L3	Down-regulated
204572_s_at	-0.840049	5.20998	-3.72462	0.000321688	0.00889195	-0.0363179	PIN4	Down-regulated
241689_at	-0.826009	5.33719	-3.7176	0.000329646	0.00906708	-0.0588433	METTL14	Down-regulated
226019_at	-0.850203	8.61415	-3.71231	0.000335766	0.00917631	-0.0757974	OMA1	Down-regulated
221185_s_at	-0.849759	7.03273	-3.7087	0.000339997	0.00926071	-0.087335	IQCG	Down-regulated
239237_at	-0.95456	10.2222	-3.70818	0.000340614	0.00926981	-0.0890051	TRG-AS1	Down-regulated
218230_at	-0.976777	8.75004	-3.70192	0.000348096	0.00944524	-0.109026	ARFIP1	Down-regulated
211685_s_at	-0.9938	7.71324	-3.7009	0.000349335	0.00946736	-0.112299	NCALD	Down-regulated
238569_at	-0.89047	6.57466	-3.69398	0.000357821	0.00964213	-0.134408	GABBR1	Down-regulated
207339_s_at	-0.919872	11.214	-3.69359	0.000358298	0.00965021	-0.135633	LTB	Down-regulated
223434_at	-0.970351	8.68246	-3.69304	0.000358989	0.00966406	-0.137408	GBP3	Down-regulated
41329_at	-0.866108	7.3064	-3.68882	0.000364275	0.0097504	-0.150871	SCYL3	Down-regulated
206752_s_at	-0.840518	9.22615	-3.67334	0.000384294	0.0101743	-0.200129	DFFB	Down-regulated
229672_at	-0.865429	6.78893	-3.67192	0.000386185	0.0102102	-0.204647	UQCC1	Down-regulated
232613_at	-0.906744	7.32964	-3.66831	0.000391026	0.0102805	-0.216114	PBRM1	Down-regulated
1556154_a_at	-0.827081	6.59395	-3.66788	0.000391608	0.0102839	-0.217481	SNAI3-AS1	Down-regulated
243166_at	-0.806229	5.33682	-3.66693	0.000392894	0.0102943	-0.220499	SLC30A5	Down-regulated
204683_at	-0.826407	9.39932	-3.66692	0.000392907	0.0102943	-0.220531	ICAM2	Down-regulated
225918_at	-0.920314	10.239	-3.66689	0.000392942	0.0102943	-0.220612	GLG1	Down-regulated
221805_at	-0.97018	4.90589	-3.66618	0.00039391	0.0103097	-0.222877	NEFL	Down-regulated
219299_at	-0.80622	8.4562	-3.66447	0.000396236	0.0103607	-0.228296	TRMT12	Down-regulated
222201_s_at	-0.89149	7.03217	-3.6601	0.000402248	0.0104963	-0.242152	CASP8AP2	Down-regulated
1556678_a_at	-0.950848	6.05838	-3.65824	0.000404838	0.0105302	-0.248058	CTC-471J1.2	Down-regulated
211583_x_at	-0.967264	8.68134	-3.65788	0.000405332	0.0105381	-0.24918	NCR3	Down-regulated
200962_at	-0.889419	7.36939	-3.65723	0.000406249	0.0105519	-0.25126	RPL31	Down-regulated
211753_s_at	-0.894269	6.30626	-3.65065	0.000415541	0.0107017	-0.272066	RLN1	Down-regulated
205296_at	-0.827556	8.2652	-3.64978	0.000416789	0.0107213	-0.274826	RBL1	Down-regulated
223268_at	-0.824162	8.09127	-3.64654	0.000421457	0.0108184	-0.28507	C11orf54	Down-regulated
236265_at	-1.03412	9.45284	-3.63928	0.000432098	0.01105	-0.308003	SP4	Down-regulated
207513_s_at	-1.03686	7.02273	-3.63866	0.000433013	0.0110569	-0.309949	ZNF189	Down-regulated
219375_at	-0.937321	9.61175	-3.6367	0.000435937	0.011117	-0.316137	CEPT1	Down-regulated
235695_at	-0.952342	7.45038	-3.63579	0.000437301	0.0111436	-0.31901	INPP4A	Down-regulated
232000_at	-0.830346	8.38898	-3.63036	0.000445514	0.0112928	-0.336118	TTC39B	Down-regulated
206666_at	-1.1195	10.7115	-3.62013	0.000461396	0.0116092	-0.368318	GZMK	Down-regulated
225191_at	-1.03832	9.89038	-3.61685	0.000466593	0.0116937	-0.378611	CIRBP	Down-regulated
201998_at	-0.834141	10.4805	-3.6168	0.000466678	0.0116937	-0.37878	ST6GAL1	Down-regulated
219722_s_at	-0.810763	7.67095	-3.61341	0.000472114	0.0117861	-0.389423	GDPD3	Down-regulated
226186_at	-0.929453	7.72718	-3.61196	0.000474458	0.0118182	-0.393974	TMOD2	Down-regulated
227187_at	-1.09457	7.61115	-3.60967	0.000478184	0.0118894	-0.401162	CBLL1	Down-regulated
201742_x_at	-0.817653	7.68603	-3.60817	0.000480638	0.0119266	-0.405865	SRSF1	Down-regulated
1555793_a_at	-0.827759	6.41006	-3.60595	0.000484292	0.0119922	-0.412823	ZFP82	Down-regulated
218185_s_at	-0.905708	8.38571	-3.60216	0.000490578	0.0120985	-0.424671	ARMC1	Down-regulated
244434_at	-0.973773	4.68937	-3.6016	0.000491522	0.0121163	-0.426437	GPR82	Down-regulated
227531_at	-0.835461	7.79993	-3.59862	0.000496537	0.0121959	-0.435761	CLOCK	Down-regulated
209829_at	-0.996605	9.81383	-3.5962	0.000500649	0.0122639	-0.443336	FAM65B	Down-regulated
218490_s_at	-0.872964	8.09065	-3.58508	0.000519935	0.0126682	-0.478047	ZNF302	Down-regulated
236046_at	-0.826205	5.64012	-3.57834	0.000531987	0.012872	-0.499085	CCDC127	Down-regulated
235840_at	-0.88944	6.48347	-3.57062	0.000546088	0.0131588	-0.523097	ZKSCAN3	Down-regulated
217599_s_at	-0.907559	8.0601	-3.56473	0.000557091	0.0133651	-0.541404	MDFIC	Down-regulated
222754_at	-0.928874	7.01938	-3.56223	0.000561828	0.013461	-0.549173	TRNT1	Down-regulated
205139_s_at	-0.861444	5.7859	-3.55597	0.000573843	0.013665	-0.568585	UST	Down-regulated
229022_at	-0.942771	7.07642	-3.55552	0.000574725	0.0136757	-0.569994	ZFX	Down-regulated
203705_s_at	-0.806777	4.29376	-3.53948	0.00060668	0.0141903	-0.619618	FZD7	Down-regulated
226813_at	-1.02278	7.21825	-3.53458	0.000616777	0.0143499	-0.634752	NTPCR	Down-regulated
223223_at	-0.818869	7.88916	-3.53314	0.000619759	0.0144009	-0.639173	ARV1	Down-regulated
235423_at	-0.871143	8.56462	-3.5329	0.000620265	0.0144065	-0.639921	ORC2	Down-regulated
1558569_at	-0.954365	9.11612	-3.52837	0.000629798	0.0145908	-0.653902	LOC100131541	Down-regulated
224675_at	-0.928064	9.28881	-3.52563	0.000635613	0.0146695	-0.662325	MESDC2	Down-regulated
216176_at	-1.06151	8.42412	-3.51949	0.000648869	0.0149188	-0.68124	HCRP1	Down-regulated
220485_s_at	-0.81818	9.4908	-3.51921	0.000649478	0.0149203	-0.682101	SIRPG	Down-regulated
232103_at	-1.00817	6.31656	-3.51693	0.000654468	0.0150034	-0.689112	BPNT1	Down-regulated
211597_s_at	-1.01923	10.1747	-3.5065	0.000677751	0.0153951	-0.721136	HOPX	Down-regulated
225472_at	-0.850118	7.08428	-3.49003	0.000716112	0.0160531	-0.771551	GPANK1	Down-regulated
1554099_a_at	-0.879823	5.28231	-3.48972	0.000716841	0.0160608	-0.772482	SPIN3	Down-regulated
236160_at	-0.851709	8.15383	-3.48931	0.000717825	0.0160717	-0.773738	TRIP11	Down-regulated
235057_at	-1.00209	7.10038	-3.48837	0.000720076	0.0161089	-0.776604	ITCH	Down-regulated
1569940_at	-0.807155	8.63686	-3.47771	0.000746121	0.0165763	-0.809123	SLC6A16	Down-regulated
231956_at	-0.937359	6.23202	-3.47732	0.000747099	0.0165845	-0.810322	RNF213	Down-regulated
226996_at	-0.828645	8.9109	-3.47661	0.000748868	0.016617	-0.812486	LCLAT1	Down-regulated
219917_at	-0.814064	5.71108	-3.47301	0.000757895	0.0167494	-0.823449	ZCCHC4	Down-regulated
223250_at	-0.820708	8.4094	-3.46953	0.000766704	0.0169099	-0.834022	KLHL7	Down-regulated
228387_at	-0.877974	5.79419	-3.45974	0.00079205	0.0173014	-0.86377	LINC01355	Down-regulated
218160_at	-0.849325	7.90837	-3.45907	0.000793818	0.0173192	-0.865809	NDUFA8	Down-regulated
235919_at	-0.822115	6.8742	-3.45242	0.000811524	0.0175723	-0.885981	CEP78	Down-regulated
202599_s_at	-0.835879	8.81331	-3.45027	0.000817325	0.0176529	-0.892493	NRIP1	Down-regulated
244661_at	-0.877126	8.91603	-3.44834	0.000822554	0.0177409	-0.898323	SOAT1	Down-regulated
206073_at	-0.950297	7.76907	-3.44472	0.000832472	0.0178843	-0.90928	COLQ	Down-regulated
235346_at	-0.815707	7.8702	-3.43713	0.000853624	0.018215	-0.932212	FUNDC1	Down-regulated
205202_at	-0.982696	10.7679	-3.43449	0.000861099	0.018325	-0.940178	PCMT1	Down-regulated
224518_s_at	-1.01222	8.15865	-3.43428	0.000861704	0.018325	-0.940821	ZNF559	Down-regulated
205352_at	-0.903985	6.8359	-3.43206	0.000868036	0.0184271	-0.94751	SERPINI1	Down-regulated
219641_at	-0.800175	5.9382	-3.43059	0.000872254	0.0184915	-0.951939	DET1	Down-regulated
223792_at	-0.913702	5.70694	-3.42813	0.00087936	0.018589	-0.959352	ZNF2	Down-regulated
212613_at	-0.803906	9.48021	-3.41847	0.000907808	0.0190389	-0.988433	BTN3A2	Down-regulated
241793_at	-0.890447	7.87591	-3.40874	0.000937312	0.0195303	-1.01764	MSS51	Down-regulated
209827_s_at	-0.828194	9.89495	-3.40815	0.000939131	0.019559	-1.01941	IL16	Down-regulated
214255_at	-0.951481	8.40109	-3.40469	0.000949864	0.0197167	-1.02978	ATP10A	Down-regulated
219980_at	-0.847088	7.62104	-3.4027	0.000956096	0.019818	-1.03575	C4orf29	Down-regulated
242289_at	-0.841113	8.25375	-3.40267	0.000956196	0.019818	-1.03585	MRPL42	Down-regulated
202630_at	-1.01908	8.35473	-3.40238	0.000957099	0.0198292	-1.03671	APPBP2	Down-regulated
229298_at	-0.860359	5.8567	-3.40209	0.000957998	0.0198328	-1.03756	KBTBD7	Down-regulated
222691_at	-0.982532	8.98237	-3.40178	0.00095898	0.0198457	-1.0385	SLC35B3	Down-regulated
201611_s_at	-0.804764	8.00695	-3.39579	0.00097801	0.0201326	-1.05643	ICMT	Down-regulated
222880_at	-0.804947	9.1034	-3.39562	0.000978556	0.0201326	-1.05694	AKT3	Down-regulated
231779_at	-0.855719	8.45242	-3.39322	0.000986289	0.0202436	-1.06412	IRAK2	Down-regulated
236782_at	-0.838886	9.48172	-3.38739	0.00100527	0.0205315	-1.08151	SAMD3	Down-regulated
218937_at	-0.807314	7.20858	-3.38118	0.0010259	0.0208439	-1.10004	ZSCAN32	Down-regulated
236166_at	-0.810586	6.73106	-3.38082	0.0010271	0.0208475	-1.10111	LOC285147	Down-regulated
227245_at	-0.8305	6.89177	-3.38079	0.00102722	0.0208475	-1.10122	NAA25	Down-regulated
1556467_at	-0.809344	7.17737	-3.37623	0.00104262	0.0210585	-1.11479	LOC101929734	Down-regulated
229810_at	-1.1074	6.47256	-3.37307	0.00105342	0.0211983	-1.12419	RSPH3	Down-regulated
226800_at	-0.853605	6.76598	-3.37263	0.00105494	0.0212211	-1.1255	EFCAB7	Down-regulated
203245_s_at	-1.01314	8.18818	-3.37136	0.00105933	0.0212937	-1.12929	LINC00094	Down-regulated
229614_at	-0.827859	4.61396	-3.3701	0.00106368	0.0213175	-1.13303	ZNF320	Down-regulated
204142_at	-0.808075	9.05418	-3.36189	0.00109251	0.0217478	-1.1574	ENOSF1	Down-regulated
235443_at	-0.927447	8.38113	-3.3601	0.0010989	0.0218163	-1.16272	CKMT2-AS1	Down-regulated
218128_at	-0.804812	7.88172	-3.3599	0.0010996	0.0218224	-1.1633	NFYB	Down-regulated
230300_at	-1.08343	6.952	-3.35732	0.00110887	0.0219586	-1.17095	PSMA5	Down-regulated
234994_at	-0.85512	5.95767	-3.35651	0.00111182	0.0220009	-1.17337	TMEM200A	Down-regulated
222668_at	-0.87511	6.03627	-3.35617	0.00111304	0.0220093	-1.17437	KCTD15	Down-regulated
229256_at	-0.967016	7.39136	-3.35159	0.00112971	0.0222584	-1.18792	PGM2L1	Down-regulated
244308_at	-0.872572	7.13936	-3.3383	0.0011795	0.0229581	-1.2272	LOC101927699	Down-regulated
229573_at	-0.849964	7.20847	-3.33333	0.00119863	0.0232477	-1.24185	USP9X	Down-regulated
203217_s_at	-0.865901	9.66322	-3.33249	0.00120188	0.023286	-1.24432	ST3GAL5	Down-regulated
52164_at	-0.807601	7.30578	-3.33165	0.00120517	0.0232918	-1.2468	C11orf24	Down-regulated
213689_x_at	-0.949139	7.25477	-3.32854	0.00121733	0.023493	-1.25594	FAM69A	Down-regulated
223197_s_at	-0.852141	7.79252	-3.32844	0.00121772	0.023493	-1.25624	SMARCAD1	Down-regulated
204352_at	-0.870891	10.4919	-3.32536	0.00122993	0.0236397	-1.26532	TRAF5	Down-regulated
212136_at	-0.827076	9.39082	-3.31166	0.00128552	0.0243794	-1.30555	ATP2B4	Down-regulated
204205_at	-0.806975	10.6465	-3.30487	0.00131391	0.024729	-1.32541	APOBEC3G	Down-regulated
242317_at	-0.835128	7.2736	-3.30332	0.00132048	0.02481	-1.32995	HIGD1A	Down-regulated
210694_s_at	-0.929509	7.95595	-3.29946	0.00133697	0.0249996	-1.34124	MID1	Down-regulated
1555192_at	-0.949648	5.91814	-3.29855	0.00134091	0.0250391	-1.34392	ZNF277	Down-regulated
203947_at	-0.848901	8.74444	-3.29735	0.0013461	0.0251102	-1.34743	CSTF3	Down-regulated
1556672_a_at	-0.811281	10.31	-3.29603	0.0013518	0.0251992	-1.35127	RBM6	Down-regulated
235625_at	-0.879475	7.82652	-3.29407	0.00136032	0.0252891	-1.35698	VPS41	Down-regulated
241114_s_at	-0.926514	7.44066	-3.29304	0.00136482	0.0253471	-1.35999	ACAA2	Down-regulated
213561_at	-0.928024	8.6447	-3.27673	0.00143807	0.0263213	-1.4075	MCM9	Down-regulated
203275_at	-0.933836	9.58083	-3.27392	0.00145103	0.0264418	-1.41565	IRF2	Down-regulated
218556_at	-0.803203	8.72352	-3.26886	0.00147472	0.0267174	-1.43036	ORMDL2	Down-regulated
212685_s_at	-0.828898	7.28713	-3.26297	0.00150268	0.0270625	-1.44742	TBL2	Down-regulated
238907_at	-0.810908	4.66758	-3.26078	0.00151322	0.0271977	-1.45377	ZNF780A	Down-regulated
202742_s_at	-0.880371	9.82483	-3.25991	0.00151745	0.0272638	-1.4563	PRKACB	Down-regulated
224129_s_at	-0.969633	8.7247	-3.25961	0.0015189	0.0272728	-1.45717	DPY30	Down-regulated
220177_s_at	-1.07752	7.80101	-3.2536	0.00154822	0.0276623	-1.47453	TMPRSS3	Down-regulated
227871_at	-0.830915	7.54341	-3.25351	0.00154869	0.0276623	-1.4748	CHM	Down-regulated
239556_at	-0.854945	6.02362	-3.25337	0.00154937	0.0276655	-1.4752	LOC645513	Down-regulated
228372_at	-0.934555	9.53274	-3.24704	0.00158092	0.0280366	-1.4935	C10orf128	Down-regulated
225313_at	-0.919931	7.86219	-3.24633	0.00158448	0.0280905	-1.49554	FAM217B	Down-regulated
228345_at	-0.88818	9.52168	-3.24245	0.00160415	0.0283473	-1.50673	CHIC1	Down-regulated
204059_s_at	-0.928304	6.31367	-3.24086	0.00161225	0.0284446	-1.5113	ME1	Down-regulated
1564776_at	-0.864625	10.0128	-3.23659	0.00163425	0.0286769	-1.5236	RP11-158G18.1	Down-regulated
229075_at	-1.05395	6.02054	-3.2298	0.00166981	0.0291497	-1.54312	SPATA5	Down-regulated
232164_s_at	-1.01453	8.6671	-3.2276	0.00168146	0.0292784	-1.54943	EPPK1	Down-regulated
231958_at	-0.843844	6.91453	-3.22139	0.00171484	0.0296893	-1.56725	TAMM41	Down-regulated
236277_at	-0.81968	5.71922	-3.21457	0.00175222	0.0301455	-1.5868	AF070581	Down-regulated
241365_at	-0.951459	7.00478	-3.21015	0.00177684	0.0304673	-1.59945	SATB1	Down-regulated
232235_at	-0.830269	4.96535	-3.20854	0.00178586	0.030561	-1.60403	DSEL	Down-regulated
206507_at	-0.828357	6.70723	-3.20425	0.00181017	0.0308898	-1.61628	ZSCAN12	Down-regulated
203608_at	-0.844644	6.82127	-3.20341	0.00181496	0.0309523	-1.61868	ALDH5A1	Down-regulated
229707_at	-0.909797	6.7209	-3.19695	0.00185225	0.0313827	-1.6371	ZNF606	Down-regulated
218026_at	-0.894175	8.11311	-3.19232	0.00187944	0.0316765	-1.6503	COA3	Down-regulated
227295_at	-0.847231	5.51218	-3.18358	0.00193176	0.0323013	-1.67515	IKBIP	Down-regulated
235182_at	-0.829183	6.58066	-3.18048	0.00195062	0.0325153	-1.68395	ISM1	Down-regulated
201413_at	-0.805159	9.49487	-3.18034	0.00195147	0.0325196	-1.68435	HSD17B4	Down-regulated
240830_at	-0.939925	10.2272	-3.17464	0.0019866	0.0329178	-1.70049	SCARNA17	Down-regulated
240549_at	-0.837785	5.04156	-3.17204	0.00200286	0.0330946	-1.70787	LOC100507459	Down-regulated
226932_at	-0.889505	6.61683	-3.16144	0.00207035	0.0338956	-1.73785	SSPN	Down-regulated
219130_at	-0.928501	9.03414	-3.16129	0.00207131	0.0338967	-1.73827	TRMT13	Down-regulated
214823_at	-0.961937	5.78405	-3.15463	0.00211478	0.0344123	-1.75704	ZNF204P	Down-regulated
236935_at	-1.05101	7.0075	-3.15422	0.0021175	0.0344342	-1.75821	PTPN4	Down-regulated
209585_s_at	-0.930301	5.41703	-3.14414	0.00218503	0.0351269	-1.78658	MINPP1	Down-regulated
202073_at	-0.92945	9.1654	-3.13772	0.00222904	0.0355768	-1.8046	OPTN	Down-regulated
1555886_at	-0.82832	8.01127	-3.13537	0.00224534	0.0356665	-1.81118	PDSS2	Down-regulated
203685_at	-0.831163	10.5454	-3.12195	0.00234078	0.0367764	-1.84878	BCL2	Down-regulated
205831_at	-0.859751	10.1419	-3.11689	0.0023777	0.0371113	-1.86291	CD2	Down-regulated
206569_at	-0.856493	9.18027	-3.11025	0.002427	0.0376336	-1.88143	IL24	Down-regulated
217627_at	-0.91754	7.71124	-3.10734	0.00244888	0.0378549	-1.88953	ZNF573	Down-regulated
230332_at	-0.815074	8.09498	-3.09848	0.00251669	0.0385974	-1.91416	ZCCHC7	Down-regulated
37547_at	-0.8613	4.1216	-3.09723	0.00252641	0.0387139	-1.91764	BBS9	Down-regulated
217892_s_at	-0.829072	8.01696	-3.08868	0.00259373	0.039535	-1.94135	LIMA1	Down-regulated
238017_at	-0.847556	5.77409	-3.08753	0.00260289	0.0396194	-1.94453	SDR16C5	Down-regulated
229809_at	-0.8792	8.71966	-3.08475	0.00262519	0.039859	-1.95222	POU6F1	Down-regulated
201098_at	-0.824105	9.24234	-3.07089	0.00273917	0.0410537	-1.99052	COPB2	Down-regulated
228694_at	-0.8145	7.98448	-3.0671	0.00277111	0.0414076	-2.00096	AQR	Down-regulated
202710_at	-0.890221	8.13745	-3.05722	0.00285596	0.042236	-2.02812	BET1	Down-regulated
213126_at	-0.809849	5.68654	-3.05086	0.00291189	0.0428438	-2.04557	MED8	Down-regulated
235232_at	-0.931855	8.10665	-3.04621	0.00295344	0.0432456	-2.05832	GMEB1	Down-regulated
225036_at	-0.890365	9.36806	-3.04137	0.00299726	0.0436406	-2.07157	TOMM5	Down-regulated
1556308_at	-0.81715	7.22511	-3.03193	0.00308442	0.0444203	-2.09736	PRRT3	Down-regulated
230836_at	-0.8546	7.77186	-3.02719	0.00312907	0.0448917	-2.11028	ST8SIA4	Down-regulated
232874_at	-0.860857	6.39733	-3.0153	0.0032437	0.0459812	-2.14261	DOCK9	Down-regulated
235580_at	-0.880107	8.64244	-3.00254	0.0033711	0.0471153	-2.17721	ZNF141	Down-regulated
228216_at	-0.862513	6.7651	-3.00191	0.00337752	0.0471471	-2.17892	ZBTB37	Down-regulated
204075_s_at	-0.802241	9.02718	-2.99801	0.00341737	0.0474948	-2.18945	CEP104	Down-regulated
207583_at	-0.807369	4.93718	-2.97765	0.00363294	0.0493126	-2.24434	ABCD2	Down-regulated
219581_at	-0.809163	6.58449	-2.97228	0.00369177	0.0498389	-2.25874	TSEN2	Down-regulated
216248_s_at	3.37704	7.5088	11.7189	1.43252e-20	7.83228e-16	35.6601	NR4A2	Up-regulated
208869_s_at	1.45843	8.79788	10.8811	9.77738e-19	2.67289e-14	31.668	GABARAPL1	Up-regulated
203888_at	2.60447	6.4107	9.67588	4.45294e-16	4.86929e-12	25.8591	THBD	Up-regulated
203574_at	2.4907	8.61406	9.38883	1.91515e-15	1.16345e-11	24.4715	NFIL3	Up-regulated
218559_s_at	3.12991	8.85046	9.08619	8.89424e-15	4.54768e-11	23.0098	MAFB	Up-regulated
222934_s_at	2.54509	9.45313	9.06344	9.98119e-15	4.54768e-11	22.9	CLEC4E	Up-regulated
211372_s_at	2.40878	6.99667	8.92659	1.99593e-14	8.21494e-11	22.24	IL1R2	Up-regulated
220034_at	2.60286	6.67636	8.91622	2.1035e-14	8.21494e-11	22.19	IRAK3	Up-regulated
1555167_s_at	2.37099	7.97528	8.78328	4.11947e-14	1.26142e-10	21.5498	NAMPT	Up-regulated
205863_at	2.9822	7.87971	8.78168	4.15282e-14	1.26142e-10	21.5421	S100A12	Up-regulated
210423_s_at	2.82598	7.02021	8.73935	5.14281e-14	1.47991e-10	21.3384	SLC11A1	Up-regulated
217202_s_at	1.45763	7.07837	8.62615	9.1036e-14	2.4887e-10	20.7942	GLUL	Up-regulated
203821_at	2.30578	5.91009	8.6052	1.01175e-13	2.63415e-10	20.6936	HBEGF	Up-regulated
216015_s_at	2.21766	6.00281	8.44635	2.25048e-13	5.34978e-10	19.9316	NLRP3	Up-regulated
210146_x_at	2.84641	6.79732	8.40855	2.72113e-13	6.19909e-10	19.7506	LILRB2	Up-regulated
205476_at	2.6955	8.51015	8.35357	3.58601e-13	7.84261e-10	19.4875	CCL20	Up-regulated
244840_x_at	1.79286	7.69957	8.27752	5.25074e-13	1.04871e-09	19.124	DOCK4	Up-regulated
211924_s_at	2.30979	7.32972	8.27301	5.37063e-13	1.04871e-09	19.1025	PLAUR	Up-regulated
205067_at	2.86603	9.018	8.25455	5.8909e-13	1.11064e-09	19.0143	IL1B	Up-regulated
204620_s_at	2.92366	8.16968	8.21329	7.24214e-13	1.31988e-09	18.8174	VCAN	Up-regulated
207275_s_at	2.09287	8.29691	8.18793	8.22175e-13	1.39746e-09	18.6965	ACSL1	Up-regulated
215990_s_at	2.04403	6.67729	8.18282	8.43462e-13	1.39746e-09	18.6721	BCL6	Up-regulated
223597_at	2.8304	6.73844	8.12	1.15445e-12	1.78469e-09	18.3729	ITLN1	Up-regulated
205239_at	1.97177	6.59058	8.11645	1.1751e-12	1.78469e-09	18.356	AREG	Up-regulated
209774_x_at	2.96655	8.45278	8.07994	1.40995e-12	2.00527e-09	18.1822	CXCL2	Up-regulated
1552772_at	2.61886	5.65771	8.01086	1.98954e-12	2.52011e-09	17.8539	CLEC4D	Up-regulated
219434_at	2.6977	7.52326	8.00701	2.02807e-12	2.52011e-09	17.8356	TREM1	Up-regulated
239085_at	1.68641	5.8261	7.99919	2.10854e-12	2.56187e-09	17.7985	JDP2	Up-regulated
209959_at	2.5272	6.91699	7.9682	2.46017e-12	2.92413e-09	17.6514	NR4A3	Up-regulated
37028_at	2.02451	8.61072	7.93084	2.96245e-12	3.40577e-09	17.4743	PPP1R15A	Up-regulated
202291_s_at	2.65242	7.62104	7.92898	2.98998e-12	3.40577e-09	17.4655	MGP	Up-regulated
232213_at	1.97173	8.33117	7.86588	4.09022e-12	4.56394e-09	17.1667	PELI1	Up-regulated
211302_s_at	1.32549	8.02706	7.83882	4.67788e-12	5.11377e-09	17.0387	PDE4B	Up-regulated
204351_at	2.29666	8.43109	7.82192	5.08651e-12	5.34817e-09	16.9588	S100P	Up-regulated
224836_at	2.17399	7.97693	7.75363	7.13277e-12	7.22193e-09	16.6364	TP53INP2	Up-regulated
204232_at	2.57958	9.31037	7.71591	8.59498e-12	8.39396e-09	16.4586	FCER1G	Up-regulated
203853_s_at	1.30844	7.576	7.71585	8.59738e-12	8.39396e-09	16.4583	GAB2	Up-regulated
205174_s_at	2.20371	6.92987	7.71036	8.83392e-12	8.47359e-09	16.4324	QPCT	Up-regulated
202672_s_at	1.48151	5.17265	7.70445	9.0955e-12	8.57408e-09	16.4046	ATF3	Up-regulated
232379_at	1.84526	4.77759	7.63853	1.25914e-11	1.16684e-08	16.0944	SKIL	Up-regulated
204924_at	2.05702	7.19213	7.60837	1.46089e-11	1.30941e-08	15.9527	TLR2	Up-regulated
217521_at	1.63847	7.10849	7.60367	1.49508e-11	1.31844e-08	15.9307	HAL	Up-regulated
235086_at	2.64115	6.33297	7.55679	1.8829e-11	1.60855e-08	15.7107	THBS1	Up-regulated
231699_at	1.91485	8.27785	7.53732	2.072e-11	1.74287e-08	15.6195	NFKBIA	Up-regulated
201842_s_at	2.47683	4.89282	7.53238	2.12283e-11	1.75857e-08	15.5964	EFEMP1	Up-regulated
205627_at	1.61205	6.39896	7.50578	2.41905e-11	1.95126e-08	15.4718	CDA	Up-regulated
213638_at	2.19899	6.56585	7.50513	2.42681e-11	1.95126e-08	15.4688	PHACTR1	Up-regulated
235536_at	1.50651	6.5017	7.49676	2.52853e-11	2.00358e-08	15.4296	SNORD89	Up-regulated
201531_at	1.87323	10.2136	7.48366	2.69634e-11	2.0485e-08	15.3683	ZFP36	Up-regulated
205237_at	2.09422	7.11686	7.48356	2.69762e-11	2.0485e-08	15.3679	FCN1	Up-regulated
213281_at	1.84184	9.84886	7.47964	2.74994e-11	2.05682e-08	15.3496	JUN	Up-regulated
241193_at	2.18226	7.74148	7.46993	2.88414e-11	2.10254e-08	15.3041	ETS2	Up-regulated
205715_at	2.07998	6.64476	7.45501	3.10281e-11	2.23219e-08	15.2344	BST1	Up-regulated
204440_at	2.1813	9.33476	7.43756	3.37969e-11	2.36903e-08	15.1529	CD83	Up-regulated
218880_at	1.90729	6.47143	7.40684	3.92793e-11	2.6845e-08	15.0096	FOSL2	Up-regulated
204971_at	2.76357	8.42082	7.39277	4.20764e-11	2.80552e-08	14.944	CSTA	Up-regulated
204285_s_at	1.88976	9.16143	7.37844	4.5129e-11	2.9728e-08	14.8772	PMAIP1	Up-regulated
214445_at	1.3974	6.46007	7.33726	5.51772e-11	3.4676e-08	14.6856	ELL2	Up-regulated
203535_at	2.07991	9.30736	7.33158	5.67285e-11	3.52458e-08	14.6591	S100A9	Up-regulated
229967_at	1.95524	7.9086	7.3221	5.94118e-11	3.64982e-08	14.6151	CMTM2	Up-regulated
205568_at	2.47269	7.62813	7.2634	7.90738e-11	4.75095e-08	14.3425	AQP9	Up-regulated
1553297_a_at	2.28107	7.48682	7.25886	8.08398e-11	4.80426e-08	14.3215	CSF3R	Up-regulated
201425_at	2.0079	6.9063	7.23445	9.10246e-11	5.29444e-08	14.2083	ALDH2	Up-regulated
202990_at	1.98748	7.20194	7.23166	9.22672e-11	5.31022e-08	14.1954	PYGL	Up-regulated
202833_s_at	2.67162	8.19702	7.22263	9.64052e-11	5.43398e-08	14.1536	SERPINA1	Up-regulated
215051_x_at	1.97621	9.17051	7.17636	1.20676e-10	6.73262e-08	13.9395	AIF1	Up-regulated
223454_at	1.97487	8.74827	7.16668	1.26471e-10	6.98463e-08	13.8948	CXCL16	Up-regulated
202768_at	1.71855	7.93849	7.14728	1.38932e-10	7.59613e-08	13.8052	FOSB	Up-regulated
241495_at	1.80638	7.35106	7.13922	1.44459e-10	7.82011e-08	13.768	CCNL1	Up-regulated
204588_s_at	1.94886	7.61543	7.13466	1.47686e-10	7.87898e-08	13.747	SLC7A7	Up-regulated
221841_s_at	2.08373	6.63404	7.12369	1.55733e-10	8.10922e-08	13.6964	KLF4	Up-regulated
202284_s_at	1.69055	7.58088	7.11262	1.643e-10	8.47464e-08	13.6454	CDKN1A	Up-regulated
203725_at	1.40343	9.2438	7.09567	1.78331e-10	8.94519e-08	13.5673	GADD45A	Up-regulated
206932_at	1.56189	4.75001	7.08387	1.88786e-10	9.29901e-08	13.513	CH25H	Up-regulated
223217_s_at	1.71954	9.6115	7.07526	1.96802e-10	9.52224e-08	13.4733	NFKBIZ	Up-regulated
1555756_a_at	2.97163	7.6368	7.0668	2.05003e-10	9.83204e-08	13.4344	CLEC7A	Up-regulated
228648_at	1.46252	5.98179	7.03706	2.36624e-10	1.09889e-07	13.2977	LRG1	Up-regulated
205027_s_at	1.81416	6.41274	7.01704	2.60582e-10	1.19105e-07	13.2058	MAP3K8	Up-regulated
205844_at	2.12187	5.22328	7.01638	2.61411e-10	1.19105e-07	13.2027	VNN1	Up-regulated
203936_s_at	1.50879	6.66016	7.00323	2.78492e-10	1.23871e-07	13.1424	MMP9	Up-regulated
235641_at	1.5363	5.79923	7.0031	2.78668e-10	1.23871e-07	13.1418	TRIB1	Up-regulated
202637_s_at	1.95372	7.52645	6.99367	2.91604e-10	1.28576e-07	13.0986	ICAM1	Up-regulated
209189_at	2.04334	8.73468	6.96723	3.31129e-10	1.44836e-07	12.9774	FOS	Up-regulated
216834_at	1.71204	8.72932	6.94262	3.72656e-10	1.61706e-07	12.8649	RGS1	Up-regulated
204103_at	2.11427	9.13284	6.93522	3.86135e-10	1.66236e-07	12.831	CCL4	Up-regulated
223204_at	2.44097	6.1994	6.91884	4.17682e-10	1.77029e-07	12.7562	FAM198B	Up-regulated
203561_at	1.5676	10.5346	6.91333	4.28861e-10	1.80369e-07	12.731	FCGR2A	Up-regulated
216243_s_at	1.90751	5.1353	6.89302	4.72682e-10	1.9673e-07	12.6383	IL1RN	Up-regulated
238066_at	1.7393	7.80151	6.88512	4.90895e-10	2.01802e-07	12.6023	RBP7	Up-regulated
244025_at	1.01373	6.16421	6.87936	5.04616e-10	2.05895e-07	12.576	ITPRIP	Up-regulated
209791_at	2.10577	7.94966	6.87027	5.27055e-10	2.11888e-07	12.5345	PADI2	Up-regulated
209967_s_at	1.51011	8.17281	6.86279	5.46257e-10	2.18005e-07	12.5004	CREM	Up-regulated
206917_at	1.6784	7.10149	6.85854	5.57458e-10	2.20862e-07	12.4811	GNA13	Up-regulated
206733_at	1.70793	6.01569	6.85202	5.75112e-10	2.26218e-07	12.4514	TULP2	Up-regulated
224724_at	1.84719	6.6519	6.8257	6.52137e-10	2.52877e-07	12.3317	SULF2	Up-regulated
220086_at	1.35324	8.64744	6.81424	6.88776e-10	2.65203e-07	12.2796	IKZF5	Up-regulated
221060_s_at	1.79105	7.08218	6.81096	6.9964e-10	2.66912e-07	12.2647	TLR4	Up-regulated
220088_at	2.29758	9.20494	6.80996	7.02978e-10	2.66912e-07	12.2601	C5AR1	Up-regulated
239704_at	1.10752	6.25432	6.80765	7.10766e-10	2.68008e-07	12.2496	RNF144B	Up-regulated
223280_x_at	2.19461	8.4126	6.78852	7.78628e-10	2.89602e-07	12.1628	MS4A6A	Up-regulated
204214_s_at	1.55542	5.99946	6.76404	8.74892e-10	3.23208e-07	12.0517	RAB32	Up-regulated
206488_s_at	2.15138	6.58408	6.72491	1.05372e-09	3.79391e-07	11.8746	CD36	Up-regulated
215049_x_at	1.9706	6.15078	6.72027	1.07722e-09	3.83385e-07	11.8536	CD163	Up-regulated
222218_s_at	1.80929	7.74668	6.7095	1.13371e-09	3.97345e-07	11.8049	PILRA	Up-regulated
201631_s_at	2.02544	10.9465	6.70184	1.17567e-09	4.09425e-07	11.7703	IER3	Up-regulated
235568_at	1.3833	6.95534	6.69741	1.20059e-09	4.14577e-07	11.7503	MCEMP1	Up-regulated
218660_at	1.79988	7.15617	6.6723	1.35234e-09	4.62121e-07	11.6369	DYSF	Up-regulated
235593_at	2.29838	6.97177	6.66601	1.39321e-09	4.72626e-07	11.6086	ZEB2	Up-regulated
36711_at	1.8777	8.95959	6.66493	1.40037e-09	4.72626e-07	11.6037	MAFF	Up-regulated
202888_s_at	1.36021	6.47691	6.65791	1.44769e-09	4.84197e-07	11.5721	ANPEP	Up-regulated
211434_s_at	1.71853	6.58657	6.63529	1.61114e-09	5.27478e-07	11.4702	CCRL2	Up-regulated
236213_at	2.04698	5.74151	6.62776	1.6695e-09	5.40116e-07	11.4363	AC079305.10	Up-regulated
243099_at	1.47031	6.80067	6.583	2.06215e-09	6.51723e-07	11.2352	NFAM1	Up-regulated
215839_at	1.14075	5.17612	6.55554	2.34687e-09	7.22702e-07	11.112	LILRA5	Up-regulated
226489_at	1.16782	6.88846	6.55521	2.35052e-09	7.22702e-07	11.1106	TMCC3	Up-regulated
230207_s_at	1.92427	8.01483	6.55352	2.36923e-09	7.23674e-07	11.103	DOCK5	Up-regulated
206522_at	2.05206	7.75426	6.54754	2.43688e-09	7.40202e-07	11.0762	MGAM	Up-regulated
205767_at	2.3819	5.73187	6.5179	2.80115e-09	8.46148e-07	10.9436	EREG	Up-regulated
203435_s_at	1.47909	7.17489	6.51449	2.8463e-09	8.55063e-07	10.9284	MME	Up-regulated
220404_at	1.39831	6.6274	6.51068	2.89776e-09	8.65764e-07	10.9113	GPR97	Up-regulated
240862_at	1.33522	8.02758	6.48407	3.28286e-09	9.65001e-07	10.7925	RASGRP4	Up-regulated
209383_at	1.69186	8.06311	6.48017	3.3435e-09	9.77573e-07	10.7751	DDIT3	Up-regulated
202897_at	1.33197	7.3835	6.46757	3.54685e-09	1.02065e-06	10.7189	SIRPA	Up-regulated
1569095_at	1.62483	6.34408	6.46061	3.66423e-09	1.04345e-06	10.6879	LOC731424	Up-regulated
201162_at	1.27364	6.63846	6.44067	4.02244e-09	1.13364e-06	10.5992	IGFBP7	Up-regulated
1555638_a_at	1.7688	8.24684	6.4255	4.3181e-09	1.21073e-06	10.5317	SAMSN1	Up-regulated
206157_at	2.61471	6.85715	6.4135	4.56685e-09	1.27394e-06	10.4784	PTX3	Up-regulated
205119_s_at	2.04195	8.66905	6.40015	4.8605e-09	1.34216e-06	10.4191	FPR1	Up-regulated
210119_at	2.09473	6.06991	6.38417	5.23638e-09	1.41732e-06	10.3482	KCNJ15	Up-regulated
209304_x_at	1.32724	8.04931	6.37143	5.55645e-09	1.48195e-06	10.2917	GADD45B	Up-regulated
211816_x_at	1.53328	7.28854	6.36756	5.65755e-09	1.50159e-06	10.2746	FCAR	Up-regulated
229770_at	1.63951	6.21618	6.35826	5.90769e-09	1.5529e-06	10.2334	GLT1D1	Up-regulated
1555745_a_at	2.43317	7.30713	6.34734	6.21542e-09	1.62597e-06	10.1851	LYZ	Up-regulated
220528_at	1.82885	6.63973	6.34261	6.35358e-09	1.6542e-06	10.1642	VNN3	Up-regulated
206120_at	1.51739	5.55688	6.28482	8.3076e-09	2.09016e-06	9.9091	CD33	Up-regulated
201887_at	1.40584	6.75271	6.28414	8.33387e-09	2.09016e-06	9.9061	IL13RA1	Up-regulated
213716_s_at	1.27292	6.18394	6.28302	8.37724e-09	2.09144e-06	9.90116	SECTM1	Up-regulated
223767_at	1.18871	4.29104	6.25271	9.63836e-09	2.39535e-06	9.76779	GPR84	Up-regulated
210118_s_at	1.2237	5.59527	6.24176	1.01385e-08	2.49695e-06	9.71968	IL1A	Up-regulated
200878_at	1.86421	6.2487	6.23598	1.04125e-08	2.54154e-06	9.69432	EPAS1	Up-regulated
208146_s_at	1.94138	6.0092	6.23414	1.05015e-08	2.55187e-06	9.68622	CPVL	Up-regulated
201785_at	1.4803	6.19095	6.22292	1.10592e-08	2.66371e-06	9.63702	RNASE1	Up-regulated
225955_at	1.09617	6.54929	6.18368	1.32508e-08	3.09609e-06	9.46511	METRNL	Up-regulated
201926_s_at	0.972564	10.1023	6.17736	1.3642e-08	3.16048e-06	9.43745	CD55	Up-regulated
218454_at	2.08552	8.3217	6.17403	1.38525e-08	3.18475e-06	9.42289	PLBD1	Up-regulated
202381_at	1.76216	6.54356	6.17386	1.38632e-08	3.18475e-06	9.42215	ADAM9	Up-regulated
236399_at	1.49884	4.84358	6.16168	1.46613e-08	3.32618e-06	9.36894	RP11-443B7.1	Up-regulated
208078_s_at	1.45796	8.28267	6.13661	1.64498e-08	3.68603e-06	9.25952	SIK1	Up-regulated
202498_s_at	1.10328	9.05037	6.13515	1.65604e-08	3.69568e-06	9.25315	SLC2A3	Up-regulated
210773_s_at	1.42363	5.92079	6.13294	1.67289e-08	3.70305e-06	9.24353	FPR2	Up-regulated
1554624_a_at	1.82145	5.72674	6.12595	1.72737e-08	3.79293e-06	9.21307	SIRPB1	Up-regulated
211100_x_at	1.33523	6.37143	6.11994	1.77564e-08	3.88333e-06	9.18687	LILRA2	Up-regulated
208937_s_at	0.826173	5.03124	6.10575	1.89482e-08	4.07872e-06	9.12512	ID1	Up-regulated
204194_at	1.46112	8.75213	6.09104	2.02673e-08	4.31174e-06	9.06116	BACH1	Up-regulated
225557_at	1.16046	8.27873	6.08913	2.04452e-08	4.33272e-06	9.05285	CSRNP1	Up-regulated
225829_at	1.18467	7.183	6.06902	2.24126e-08	4.69505e-06	8.96554	PDZD8	Up-regulated
225612_s_at	1.25338	8.43849	6.06071	2.32798e-08	4.8581e-06	8.92947	B3GNT5	Up-regulated
212171_x_at	1.29562	7.1794	6.0492	2.45347e-08	5.04298e-06	8.87958	VEGFA	Up-regulated
230492_s_at	1.32345	8.58288	6.04619	2.48734e-08	5.09345e-06	8.86655	GPCPD1	Up-regulated
206130_s_at	0.917139	5.9895	6.04375	2.51521e-08	5.13131e-06	8.85597	ASGR2	Up-regulated
1553133_at	1.62839	7.18803	6.04161	2.5398e-08	5.16221e-06	8.84672	C9orf72	Up-regulated
1556072_at	1.3412	7.31527	6.021	2.78968e-08	5.62826e-06	8.75756	LINC00528	Up-regulated
226726_at	1.48413	7.72171	6.00783	2.9619e-08	5.93193e-06	8.70065	MBOAT2	Up-regulated
212602_at	1.57399	5.69842	6.00107	3.05436e-08	6.05062e-06	8.67145	WDFY3	Up-regulated
239067_s_at	1.13604	5.55275	5.98767	3.24607e-08	6.38414e-06	8.61362	PANX2	Up-regulated
219622_at	1.3162	5.60316	5.98239	3.32474e-08	6.46904e-06	8.59088	RAB20	Up-regulated
207890_s_at	1.22985	6.20523	5.97759	3.398e-08	6.56486e-06	8.57017	MMP25	Up-regulated
205349_at	1.01509	6.4029	5.97263	3.47532e-08	6.69061e-06	8.5488	GNA15	Up-regulated
228918_at	0.962949	6.69954	5.96736	3.55937e-08	6.82837e-06	8.52611	SLC43A2	Up-regulated
217748_at	0.945843	9.22916	5.96589	3.58319e-08	6.85003e-06	8.51977	ADIPOR1	Up-regulated
220326_s_at	1.04211	6.0628	5.95849	3.70537e-08	7.01423e-06	8.48792	ARHGEF40	Up-regulated
206173_x_at	1.126	8.58879	5.95701	3.73016e-08	7.01423e-06	8.48159	GABPB1	Up-regulated
212770_at	1.15283	8.65059	5.95551	3.75574e-08	7.03237e-06	8.4751	TLE3	Up-regulated
226578_s_at	1.32791	7.36349	5.94464	3.94519e-08	7.33684e-06	8.42836	DUSP1	Up-regulated
205479_s_at	1.42339	5.98338	5.93543	4.11293e-08	7.62285e-06	8.38882	PLAU	Up-regulated
220005_at	1.89385	5.1552	5.90922	4.63001e-08	8.52342e-06	8.27637	P2RY13	Up-regulated
209396_s_at	1.64969	6.82553	5.90668	4.68344e-08	8.59286e-06	8.26547	CHI3L1	Up-regulated
207993_s_at	1.14049	6.7307	5.9006	4.81364e-08	8.71773e-06	8.23944	CHP1	Up-regulated
239213_at	0.822767	6.20257	5.89957	4.83609e-08	8.71773e-06	8.23502	SERPINB1	Up-regulated
211135_x_at	0.995438	7.76901	5.89906	4.84717e-08	8.71773e-06	8.23285	LILRB3	Up-regulated
206440_at	1.07344	6.08704	5.89509	4.93485e-08	8.78869e-06	8.21583	LIN7A	Up-regulated
220001_at	1.50941	5.91299	5.88882	5.07637e-08	8.92445e-06	8.18898	PADI4	Up-regulated
202510_s_at	1.9258	8.51309	5.88589	5.14366e-08	9.01377e-06	8.17648	TNFAIP2	Up-regulated
209369_at	1.81558	5.46605	5.87189	5.47857e-08	9.50923e-06	8.1166	ANXA3	Up-regulated
204615_x_at	0.821147	10.6987	5.87003	5.52459e-08	9.55877e-06	8.10865	IDI1	Up-regulated
207610_s_at	1.78999	5.52369	5.86922	5.54475e-08	9.56338e-06	8.1052	EMR2	Up-regulated
227697_at	1.4266	10.5354	5.86287	5.70557e-08	9.77906e-06	8.07806	SOCS3	Up-regulated
230170_at	1.53637	7.94778	5.85673	5.86517e-08	1.00212e-05	8.05187	OSM	Up-regulated
223484_at	1.93589	7.62093	5.84807	6.09807e-08	1.03224e-05	8.0149	C15orf48	Up-regulated
218032_at	1.16822	9.0635	5.84733	6.11817e-08	1.03244e-05	8.01178	SNN	Up-regulated
239598_s_at	1.39553	5.51342	5.83713	6.40506e-08	1.07094e-05	7.96829	LPCAT2	Up-regulated
209184_s_at	1.47284	10.0288	5.8313	6.57497e-08	1.09521e-05	7.94344	IRS2	Up-regulated
205681_at	1.82732	10.4768	5.83078	6.59028e-08	1.09521e-05	7.94123	BCL2A1	Up-regulated
202083_s_at	1.4262	7.28696	5.81529	7.06428e-08	1.15988e-05	7.87531	SEC14L1	Up-regulated
224739_at	0.91543	10.6527	5.81255	7.15151e-08	1.16985e-05	7.86366	PIM3	Up-regulated
214211_at	1.78183	8.95428	5.80584	7.36976e-08	1.19923e-05	7.83514	FTH1	Up-regulated
210992_x_at	1.29955	8.01968	5.80103	7.53048e-08	1.21857e-05	7.81467	FCGR2C	Up-regulated
1554676_at	1.79839	9.07704	5.80095	7.53317e-08	1.21857e-05	7.81433	SRGN	Up-regulated
222974_at	1.45877	3.68489	5.79892	7.60163e-08	1.22602e-05	7.80574	IL22	Up-regulated
207104_x_at	0.872789	6.93023	5.78098	8.23689e-08	1.30898e-05	7.72959	LILRB1	Up-regulated
242335_at	0.976399	8.75506	5.78036	8.25967e-08	1.30898e-05	7.72696	SLC25A37	Up-regulated
236465_at	1.43857	7.93258	5.75792	9.13044e-08	1.43039e-05	7.63187	RNF175	Up-regulated
202112_at	1.50511	5.99365	5.75065	9.43145e-08	1.46913e-05	7.6011	VWF	Up-regulated
206111_at	1.96606	6.50779	5.73859	9.95215e-08	1.5371e-05	7.55012	RNASE2	Up-regulated
212130_x_at	0.833609	12.4636	5.72982	1.03484e-07	1.58933e-05	7.51309	EIF1	Up-regulated
1557257_at	1.89761	7.04243	5.72647	1.05041e-07	1.60423e-05	7.49892	BCL10	Up-regulated
202912_at	1.88974	8.56436	5.71216	1.11943e-07	1.70013e-05	7.43857	ADM	Up-regulated
205220_at	1.96877	7.77759	5.69571	1.2043e-07	1.79904e-05	7.36926	HCAR3	Up-regulated
1553043_a_at	1.73156	5.68817	5.69289	1.21952e-07	1.81681e-05	7.35735	CD300LF	Up-regulated
219593_at	1.15295	6.07398	5.68989	1.23581e-07	1.83609e-05	7.34477	SLC15A3	Up-regulated
1560625_s_at	0.831684	6.03499	5.63997	1.54161e-07	2.22982e-05	7.13514	CATIP-AS1	Up-regulated
208092_s_at	1.60227	7.03558	5.63579	1.57031e-07	2.25938e-05	7.11765	FAM49A	Up-regulated
238633_at	1.39975	7.55245	5.62732	1.63018e-07	2.32872e-05	7.08218	EPC1	Up-regulated
212722_s_at	1.11278	8.61749	5.6077	1.77753e-07	2.51128e-05	7.00016	JMJD6	Up-regulated
203120_at	0.991908	8.56366	5.6013	1.82837e-07	2.57349e-05	6.97344	TP53BP2	Up-regulated
206371_at	1.69468	6.09503	5.60098	1.83098e-07	2.57349e-05	6.97208	FOLR3	Up-regulated
1568768_s_at	1.13717	5.07893	5.59088	1.9142e-07	2.65632e-05	6.92996	BRE-AS1	Up-regulated
211676_s_at	1.33957	9.41552	5.57239	2.07636e-07	2.85238e-05	6.85291	IFNGR1	Up-regulated
229600_s_at	1.29631	9.68627	5.56591	2.13639e-07	2.91824e-05	6.8259	CPD	Up-regulated
212353_at	2.02816	4.80994	5.56549	2.14031e-07	2.91824e-05	6.82417	SULF1	Up-regulated
219892_at	1.62477	5.76822	5.56349	2.15921e-07	2.93668e-05	6.81584	TM6SF1	Up-regulated
221541_at	1.82486	7.6972	5.56238	2.16973e-07	2.94367e-05	6.81123	CRISPLD2	Up-regulated
210495_x_at	1.62405	7.51236	5.5518	2.27279e-07	3.06827e-05	6.76726	FN1	Up-regulated
229368_s_at	1.12515	8.26139	5.54675	2.32374e-07	3.12163e-05	6.74626	ZFAND5	Up-regulated
1568870_at	1.49768	5.70658	5.54046	2.38872e-07	3.18556e-05	6.72014	SLC24A4	Up-regulated
211506_s_at	1.88792	9.97865	5.53176	2.48155e-07	3.29317e-05	6.68402	CXCL8	Up-regulated
207085_x_at	0.903695	4.6284	5.515	2.67032e-07	3.50961e-05	6.61458	CSF2RA	Up-regulated
213902_at	1.31892	9.01953	5.51033	2.72539e-07	3.56485e-05	6.59524	ASAH1	Up-regulated
226841_at	1.74771	8.04019	5.50572	2.7808e-07	3.61141e-05	6.57618	MPEG1	Up-regulated
225207_at	2.12513	6.74921	5.50302	2.8138e-07	3.6456e-05	6.56501	PDK4	Up-regulated
201360_at	1.33804	6.9003	5.50156	2.83179e-07	3.66024e-05	6.55897	CST3	Up-regulated
209684_at	1.63775	5.87759	5.49772	2.87971e-07	3.70466e-05	6.54308	RIN2	Up-regulated
206515_at	1.43079	6.07154	5.49266	2.94402e-07	3.77851e-05	6.52216	CYP4F3	Up-regulated
216260_at	0.855453	6.47057	5.4884	2.99934e-07	3.84048e-05	6.50454	DICER1	Up-regulated
205922_at	1.29297	9.02052	5.48246	3.07802e-07	3.92286e-05	6.48001	VNN2	Up-regulated
201743_at	1.66334	6.77812	5.47932	3.12043e-07	3.95846e-05	6.46706	CD14	Up-regulated
210184_at	1.49433	8.97422	5.46733	3.2878e-07	4.14194e-05	6.41759	ITGAX	Up-regulated
204435_at	1.03019	8.46432	5.46637	3.30149e-07	4.146e-05	6.41365	NUPL1	Up-regulated
230127_at	1.53444	7.28774	5.45585	3.4561e-07	4.2946e-05	6.37032	RP6-99M1.2	Up-regulated
209122_at	0.980767	8.68572	5.45476	3.47257e-07	4.30054e-05	6.36582	PLIN2	Up-regulated
201195_s_at	1.24144	9.15087	5.44741	3.58537e-07	4.40517e-05	6.33556	SLC7A5	Up-regulated
201489_at	1.26249	8.59842	5.44651	3.59934e-07	4.41242e-05	6.33188	PPIF	Up-regulated
218718_at	1.67857	5.67506	5.43692	3.7526e-07	4.56957e-05	6.29241	PDGFC	Up-regulated
1557049_at	1.41539	5.47966	5.43262	3.82331e-07	4.63503e-05	6.27474	BTBD19	Up-regulated
206765_at	1.82312	8.24735	5.42964	3.87292e-07	4.65454e-05	6.26253	KCNJ2	Up-regulated
202877_s_at	1.03294	6.44572	5.40436	4.32144e-07	5.09213e-05	6.15882	CD93	Up-regulated
206278_at	0.860321	6.0354	5.39405	4.51867e-07	5.29033e-05	6.11659	PTAFR	Up-regulated
204470_at	1.84895	7.85865	5.38324	4.73486e-07	5.50805e-05	6.07237	CXCL1	Up-regulated
215783_s_at	0.875435	5.45638	5.36814	5.05383e-07	5.8295e-05	6.01069	ALPL	Up-regulated
210232_at	1.09957	7.02823	5.35754	5.29036e-07	6.07669e-05	5.96742	CDC42	Up-regulated
241889_at	1.43471	6.17379	5.34196	5.65739e-07	6.45757e-05	5.90397	NFKBID	Up-regulated
222722_at	1.46656	4.24461	5.33944	5.71915e-07	6.51447e-05	5.8937	OGN	Up-regulated
1568665_at	1.38123	8.54164	5.33424	5.8487e-07	6.63439e-05	5.87252	RNF103	Up-regulated
210001_s_at	1.17607	7.21064	5.32721	6.02809e-07	6.76768e-05	5.84395	SOCS1	Up-regulated
221204_s_at	0.938767	5.7695	5.32636	6.05016e-07	6.77854e-05	5.84049	CRTAC1	Up-regulated
206025_s_at	1.55391	6.22902	5.31949	6.23149e-07	6.95319e-05	5.81256	TNFAIP6	Up-regulated
1564630_at	1.00528	6.66715	5.31481	6.35797e-07	7.06549e-05	5.79356	EDN1	Up-regulated
1558920_at	1.41988	5.02571	5.3114	6.45175e-07	7.15516e-05	5.77972	SLC8A1-AS1	Up-regulated
1553267_a_at	0.839547	5.26726	5.30876	6.52504e-07	7.18273e-05	5.76903	CNOT6L	Up-regulated
242727_at	1.43329	5.10179	5.29947	6.79053e-07	7.42544e-05	5.73133	ARL5B	Up-regulated
212196_at	1.25278	9.05455	5.28536	7.21363e-07	7.81001e-05	5.67418	IL6ST	Up-regulated
243213_at	1.08769	6.5521	5.27323	7.59775e-07	8.13528e-05	5.62514	STAT3	Up-regulated
202684_s_at	1.4965	7.10935	5.27119	7.66429e-07	8.18447e-05	5.61689	RNMT	Up-regulated
1570360_s_at	0.94542	6.58943	5.2641	7.90014e-07	8.41989e-05	5.58824	DDX3Y	Up-regulated
218831_s_at	0.886445	7.91959	5.25877	8.08224e-07	8.56389e-05	5.5667	FCGRT	Up-regulated
220703_at	1.02783	6.90852	5.25738	8.13014e-07	8.59798e-05	5.56112	IDI2-AS1	Up-regulated
208130_s_at	0.848998	7.36194	5.2411	8.71494e-07	9.10161e-05	5.49547	TBXAS1	Up-regulated
1560485_at	1.29574	5.45937	5.23983	8.76233e-07	9.12534e-05	5.49035	HIVEP1	Up-regulated
1554114_s_at	1.28005	7.29334	5.23521	8.93665e-07	9.26214e-05	5.47173	SSH2	Up-regulated
213905_x_at	0.959998	5.45424	5.23422	8.97452e-07	9.26214e-05	5.46774	BGN	Up-regulated
220532_s_at	1.40692	5.7859	5.23413	8.97796e-07	9.26214e-05	5.46737	TMEM176B	Up-regulated
226865_at	1.35444	5.35675	5.21752	9.63543e-07	9.84705e-05	5.4006	PLXDC2	Up-regulated
1559975_at	1.21338	9.31022	5.20106	1.03337e-06	0.000104629	5.3345	BTG1	Up-regulated
206464_at	0.826714	4.71134	5.19126	1.07724e-06	0.000108668	5.29523	BMX	Up-regulated
209525_at	1.70496	5.84001	5.18792	1.0926e-06	0.000109611	5.28185	HDGFRP3	Up-regulated
1554503_a_at	1.09358	5.05748	5.1808	1.12608e-06	0.000111537	5.25334	OSCAR	Up-regulated
223520_s_at	1.08941	4.46552	5.17071	1.17526e-06	0.000115779	5.21297	KIF13A	Up-regulated
241027_at	1.32124	6.02827	5.15472	1.25749e-06	0.000122774	5.14911	OPA1	Up-regulated
204122_at	1.73634	9.56219	5.14187	1.32767e-06	0.000129165	5.09783	TYROBP	Up-regulated
1563113_at	1.0626	3.88805	5.13145	1.38732e-06	0.000134489	5.05634	UBR4	Up-regulated
207671_s_at	1.00077	6.1812	5.12515	1.42466e-06	0.000137114	5.03127	BEST1	Up-regulated
38487_at	0.942278	6.53201	5.12477	1.42694e-06	0.000137114	5.02976	STAB1	Up-regulated
244235_at	1.24515	7.42788	5.11794	1.46861e-06	0.000140624	5.00259	IVNS1ABP	Up-regulated
210322_x_at	1.27983	7.20106	5.11415	1.49221e-06	0.000142385	4.98754	UTY	Up-regulated
212224_at	1.48089	5.54758	5.11078	1.51355e-06	0.000143919	4.97414	ALDH1A1	Up-regulated
206881_s_at	0.991151	6.77847	5.10898	1.52499e-06	0.000144402	4.96703	LILRA3	Up-regulated
204015_s_at	1.07298	7.64408	5.10874	1.52656e-06	0.000144402	4.96606	DUSP4	Up-regulated
217763_s_at	1.05586	7.39182	5.1074	1.53521e-06	0.00014497	4.96073	RAB31	Up-regulated
218739_at	1.00561	7.14737	5.10139	1.57447e-06	0.000147404	4.93689	ABHD5	Up-regulated
206877_at	0.997499	6.60532	5.1007	1.57907e-06	0.000147582	4.93414	MXD1	Up-regulated
202436_s_at	1.42525	6.80737	5.09385	1.62515e-06	0.000151114	4.90699	CYP1B1	Up-regulated
201341_at	1.33747	6.05067	5.07736	1.74161e-06	0.000160578	4.84169	ENC1	Up-regulated
226064_s_at	0.910061	5.85029	5.07266	1.77626e-06	0.000163497	4.8231	DGAT2	Up-regulated
1554291_at	1.41952	7.03538	5.06999	1.79624e-06	0.000165006	4.81255	UHRF1BP1L	Up-regulated
211067_s_at	0.888123	5.56704	5.06837	1.80846e-06	0.000165347	4.80615	GAS7	Up-regulated
233647_s_at	1.06019	8.43557	5.05032	1.95037e-06	0.000175678	4.73489	CDADC1	Up-regulated
227060_at	0.976654	6.71997	5.045	1.99428e-06	0.000178457	4.71389	RELT	Up-regulated
235579_at	0.836275	7.77093	5.03316	2.09533e-06	0.00018667	4.66727	SCAF11	Up-regulated
1556874_a_at	1.42739	6.63041	5.031	2.1143e-06	0.000187875	4.65877	MEX3C	Up-regulated
202147_s_at	0.97635	9.15668	5.03073	2.11671e-06	0.000187875	4.65769	IFRD1	Up-regulated
226111_s_at	1.07713	5.82978	5.02315	2.1847e-06	0.000193456	4.62788	ZNF385A	Up-regulated
202974_at	1.251	7.348	5.02124	2.20212e-06	0.000194195	4.62039	MPP1	Up-regulated
203167_at	0.99501	6.28611	5.00991	2.30856e-06	0.00020163	4.57588	TIMP2	Up-regulated
208450_at	1.10423	6.59164	4.99842	2.4216e-06	0.000210255	4.53081	LGALS2	Up-regulated
1561615_s_at	1.36585	4.53888	4.99793	2.42653e-06	0.000210255	4.52889	SLC8A1	Up-regulated
1570279_at	0.963824	5.55403	4.99022	2.50558e-06	0.000215059	4.49867	ABCA1	Up-regulated
220000_at	1.2162	5.98097	4.9867	2.54252e-06	0.000217887	4.48488	SIGLEC5	Up-regulated
221724_s_at	1.22347	7.44673	4.98385	2.57272e-06	0.000219443	4.47375	CLEC4A	Up-regulated
212636_at	1.1535	8.6995	4.97753	2.64116e-06	0.000223884	4.449	QKI	Up-regulated
210754_s_at	1.33905	8.16055	4.96588	2.77187e-06	0.000234238	4.40348	LYN	Up-regulated
228037_at	0.8783	4.85831	4.94841	2.97968e-06	0.000249485	4.33535	RARA-AS1	Up-regulated
201693_s_at	1.62506	5.44216	4.94721	2.99449e-06	0.00024996	4.33068	EGR1	Up-regulated
204007_at	1.48932	9.32029	4.94518	3.01974e-06	0.000251295	4.32277	FCGR3B	Up-regulated
205312_at	0.992421	6.976	4.93657	3.12917e-06	0.00025844	4.28923	SPI1	Up-regulated
215813_s_at	1.33445	5.94371	4.92105	3.33617e-06	0.000274293	4.22889	PTGS1	Up-regulated
200678_x_at	0.879733	6.79393	4.91884	3.36665e-06	0.000275969	4.22032	GRN	Up-regulated
242218_at	1.00522	6.79746	4.91672	3.39622e-06	0.000277517	4.21209	PPARD	Up-regulated
225056_at	1.13123	7.95958	4.91329	3.44459e-06	0.000280257	4.19876	SIPA1L2	Up-regulated
207535_s_at	1.0108	6.84417	4.9111	3.47578e-06	0.000282375	4.19027	NFKB2	Up-regulated
200919_at	0.886921	7.97242	4.90858	3.51203e-06	0.000284475	4.1805	PHC2	Up-regulated
218345_at	1.23529	5.84878	4.90576	3.55294e-06	0.000287362	4.1696	TMEM176A	Up-regulated
212188_at	1.43631	7.98398	4.90253	3.60053e-06	0.000290352	4.15707	KCTD12	Up-regulated
219228_at	1.15787	8.6066	4.90071	3.62758e-06	0.000292103	4.15002	ZNF331	Up-regulated
205936_s_at	0.850452	5.84744	4.89928	3.64903e-06	0.000292967	4.14446	HK3	Up-regulated
233236_at	1.09316	7.37694	4.88904	3.80596e-06	0.000302457	4.10482	TSPAN16	Up-regulated
204243_at	0.933999	9.42549	4.88675	3.84189e-06	0.000304428	4.09597	RLF	Up-regulated
205382_s_at	0.860842	6.40355	4.8767	4.0036e-06	0.000315869	4.05715	CFD	Up-regulated
210660_at	1.13414	6.63308	4.86514	4.19804e-06	0.000325635	4.01251	LILRA1	Up-regulated
1554999_at	1.31777	6.06318	4.86509	4.19887e-06	0.000325635	4.01232	RASGEF1B	Up-regulated
222747_s_at	1.01039	5.63394	4.8555	4.36711e-06	0.000336773	3.97534	SCML1	Up-regulated
202917_s_at	1.77547	11.0754	4.85454	4.38424e-06	0.000337618	3.97165	S100A8	Up-regulated
1561882_at	1.13443	7.22539	4.85061	4.45534e-06	0.000342129	3.95651	SYTL3	Up-regulated
201118_at	0.990083	7.55223	4.84868	4.49052e-06	0.000343501	3.94911	PGD	Up-regulated
213300_at	0.841948	7.01493	4.8486	4.49206e-06	0.000343501	3.94879	ATG2A	Up-regulated
206214_at	1.30058	4.30336	4.84668	4.52751e-06	0.000345246	3.94139	PLA2G7	Up-regulated
220832_at	1.41178	4.97208	4.84575	4.54463e-06	0.000345526	3.93784	TLR8	Up-regulated
212681_at	1.382	5.74901	4.83664	4.71706e-06	0.000356715	3.90279	EPB41L3	Up-regulated
241824_at	1.36298	8.9749	4.83292	4.78933e-06	0.000360123	3.88849	RP11-373D23.2	Up-regulated
226817_at	1.50293	5.20875	4.82856	4.87522e-06	0.000363646	3.87176	DSC2	Up-regulated
226237_at	1.18364	3.80328	4.82167	5.01411e-06	0.000371472	3.84533	COL8A1	Up-regulated
1560007_at	1.35262	5.74061	4.81599	5.13174e-06	0.000376615	3.82352	LOC645984	Up-regulated
207850_at	1.4303	6.5112	4.80983	5.26205e-06	0.000382792	3.79993	CXCL3	Up-regulated
201668_x_at	0.918371	6.51631	4.80937	5.27192e-06	0.000382792	3.79816	MARCKS	Up-regulated
213821_s_at	0.800611	7.50094	4.79257	5.6448e-06	0.000405558	3.73388	IDS	Up-regulated
227948_at	1.24158	5.11548	4.78938	5.71835e-06	0.000408694	3.72171	FGD4	Up-regulated
220483_s_at	0.826155	8.5584	4.77652	6.02462e-06	0.000426679	3.67264	RNF19A	Up-regulated
210793_s_at	1.07137	9.02781	4.75943	6.45657e-06	0.000449126	3.60754	NUP98	Up-regulated
217503_at	1.07043	7.94586	4.75488	6.57665e-06	0.000455162	3.59022	STK17B	Up-regulated
238513_at	1.05148	3.64455	4.7531	6.6241e-06	0.000456588	3.58346	PRRG4	Up-regulated
226130_at	1.089	9.3201	4.74316	6.89568e-06	0.00047106	3.54569	RPS16	Up-regulated
207094_at	0.956094	6.71705	4.73985	6.98855e-06	0.000474068	3.53312	CXCR1	Up-regulated
206324_s_at	0.808404	6.9101	4.73662	7.08025e-06	0.00047674	3.52087	DAPK2	Up-regulated
212831_at	0.954641	8.03064	4.73595	7.0994e-06	0.000477441	3.51833	MEGF9	Up-regulated
208792_s_at	1.30982	8.89343	4.72552	7.40435e-06	0.000496263	3.4788	CLU	Up-regulated
236132_at	0.883876	6.66956	4.72527	7.41191e-06	0.000496263	3.47784	TLN1	Up-regulated
200730_s_at	1.08655	8.45753	4.7249	7.42294e-06	0.000496263	3.47645	PTP4A1	Up-regulated
200954_at	0.813073	7.47698	4.72484	7.42465e-06	0.000496263	3.47623	ATP6V0C	Up-regulated
211030_s_at	1.37692	7.0581	4.71895	7.60318e-06	0.000506956	3.4539	SLC6A6	Up-regulated
223405_at	1.22729	6.16706	4.71672	7.6717e-06	0.00051028	3.44547	NPL	Up-regulated
213524_s_at	1.30512	10.337	4.71628	7.68532e-06	0.000510565	3.44381	G0S2	Up-regulated
217996_at	1.12698	6.54436	4.7124	7.80626e-06	0.00051797	3.42914	PHLDA1	Up-regulated
214875_x_at	0.927195	8.01419	4.70466	8.05332e-06	0.0005305	3.39986	APLP2	Up-regulated
230652_at	0.839368	5.59697	4.70386	8.07927e-06	0.000531569	3.39684	ARAF	Up-regulated
221345_at	1.08823	5.93647	4.69888	8.24258e-06	0.000540363	3.37804	FFAR2	Up-regulated
219091_s_at	0.988398	4.46616	4.69441	8.39183e-06	0.000548176	3.36119	MMRN2	Up-regulated
222760_at	0.8107	6.00978	4.69402	8.40506e-06	0.000548385	3.35971	ZNF703	Up-regulated
212820_at	1.38294	8.02503	4.69045	8.52637e-06	0.000553	3.34625	DMXL2	Up-regulated
206343_s_at	1.41676	4.58483	4.67584	9.04099e-06	0.000578824	3.29121	NRG1	Up-regulated
218883_s_at	1.37921	8.29959	4.66303	9.51648e-06	0.000602913	3.24308	CENPU	Up-regulated
229718_at	0.810271	8.01219	4.6598	9.64053e-06	0.000608656	3.23092	N4BP2L1	Up-regulated
210054_at	1.05392	8.87305	4.65789	9.71434e-06	0.000611817	3.22376	HAUS3	Up-regulated
225283_at	1.32647	5.8034	4.65737	9.73445e-06	0.000611817	3.22182	ARRDC4	Up-regulated
205230_at	1.08236	4.46461	4.6563	9.77607e-06	0.000612966	3.21781	RPH3A	Up-regulated
227250_at	0.876361	5.18823	4.65284	9.91226e-06	0.000620084	3.20482	KREMEN1	Up-regulated
210164_at	1.8234	7.13591	4.64796	1.01076e-05	0.00063086	3.1865	GZMB	Up-regulated
221802_s_at	1.1031	6.4035	4.6459	1.0191e-05	0.000633892	3.17879	KIAA1598	Up-regulated
200795_at	1.37702	5.51273	4.64148	1.03723e-05	0.000642248	3.16224	SPARCL1	Up-regulated
204112_s_at	1.46656	4.11835	4.62726	1.09773e-05	0.000669098	3.10904	HNMT	Up-regulated
213006_at	1.51679	6.23405	4.6228	1.11739e-05	0.000679571	3.09237	CEBPD	Up-regulated
1552541_at	0.961094	8.11314	4.62102	1.12533e-05	0.000682581	3.08573	TAGAP	Up-regulated
1552398_a_at	1.50523	6.62889	4.62063	1.12711e-05	0.000682581	3.08425	CLEC12A	Up-regulated
203765_at	1.30927	8.02945	4.61266	1.1634e-05	0.000699766	3.05451	GCA	Up-regulated
200986_at	0.83912	5.67629	4.60684	1.19062e-05	0.000712223	3.03281	SERPING1	Up-regulated
202643_s_at	1.54822	10.2777	4.59622	1.24191e-05	0.000732485	2.99325	TNFAIP3	Up-regulated
212291_at	0.84474	6.68308	4.59562	1.24483e-05	0.000732615	2.99104	HIPK1	Up-regulated
207113_s_at	1.26586	7.9932	4.59376	1.25406e-05	0.000735684	2.98411	TNF	Up-regulated
222162_s_at	0.858415	4.62927	4.58893	1.27835e-05	0.000746726	2.96612	ADAMTS1	Up-regulated
208438_s_at	1.76024	8.51335	4.58662	1.29008e-05	0.000751974	2.95755	FGR	Up-regulated
230304_at	1.34549	7.82546	4.57796	1.3351e-05	0.000772203	2.92539	CTB-31O20.2	Up-regulated
1554616_at	1.10089	4.29989	4.56459	1.40758e-05	0.000808399	2.87581	SERPINB8	Up-regulated
208891_at	1.33878	8.51779	4.55681	1.45151e-05	0.000827543	2.847	DUSP6	Up-regulated
201417_at	1.18992	6.13494	4.54995	1.49138e-05	0.000849387	2.8216	SOX4	Up-regulated
233217_at	1.24544	7.49876	4.5491	1.49638e-05	0.00085135	2.81846	CTC-510F12.4	Up-regulated
233177_s_at	1.09457	4.85452	4.54682	1.50985e-05	0.000855476	2.81006	PNKD	Up-regulated
201185_at	0.9962	5.87866	4.54189	1.53951e-05	0.000867757	2.79183	HTRA1	Up-regulated
212501_at	1.36814	9.48371	4.53698	1.56956e-05	0.000883786	2.77371	CEBPB	Up-regulated
214511_x_at	1.23867	6.17168	4.51806	1.69082e-05	0.000941401	2.70397	FCGR1B	Up-regulated
213988_s_at	1.28446	10.9477	4.51484	1.71233e-05	0.000952409	2.69213	SAT1	Up-regulated
206715_at	1.46964	6.17984	4.51284	1.72586e-05	0.000957984	2.68475	TFEC	Up-regulated
204409_s_at	2.47446	7.27921	4.51026	1.74343e-05	0.000965773	2.67527	EIF1AY	Up-regulated
219256_s_at	1.00531	6.40538	4.50994	1.74561e-05	0.000965877	2.67409	SH3TC1	Up-regulated
206331_at	1.05153	3.54703	4.5012	1.80643e-05	0.000995631	2.64201	CALCRL	Up-regulated
1560274_at	0.975325	5.19251	4.50008	1.8144e-05	0.000998508	2.63789	WTAP	Up-regulated
205266_at	1.01106	5.50776	4.49779	1.8308e-05	0.001004	2.62946	LIF	Up-regulated
208983_s_at	1.02021	6.72762	4.48977	1.88915e-05	0.00102878	2.60007	PECAM1	Up-regulated
210222_s_at	1.16292	5.20747	4.4798	1.96431e-05	0.0010623	2.56354	RTN1	Up-regulated
224818_at	1.02236	6.04934	4.47101	2.03295e-05	0.00109277	2.53138	SORT1	Up-regulated
236937_at	1.07913	4.83403	4.47096	2.03334e-05	0.00109277	2.5312	VPS8	Up-regulated
232829_at	1.20739	3.74511	4.46922	2.0472e-05	0.00109844	2.52484	OR52K3P	Up-regulated
215501_s_at	0.813762	7.25471	4.44092	2.28577e-05	0.00120632	2.42166	DUSP10	Up-regulated
1559018_at	1.21034	6.86291	4.42305	2.45006e-05	0.00128066	2.35671	PTPRE	Up-regulated
209183_s_at	0.859441	4.52156	4.40957	2.58149e-05	0.00133279	2.30784	C10orf10	Up-regulated
206115_at	1.3565	7.7922	4.40676	2.60974e-05	0.00133728	2.29765	EGR3	Up-regulated
205040_at	1.01814	6.34776	4.40511	2.62647e-05	0.00134274	2.29168	ORM1	Up-regulated
210724_at	0.823628	5.86456	4.40262	2.65187e-05	0.00135001	2.28268	EMR3	Up-regulated
208782_at	0.970062	5.44054	4.39945	2.68459e-05	0.00136413	2.27121	FSTL1	Up-regulated
221958_s_at	1.38363	6.10805	4.3991	2.68817e-05	0.00136468	2.26996	WLS	Up-regulated
202708_s_at	1.09956	9.71457	4.39005	2.78385e-05	0.00139835	2.23726	HIST2H2BE	Up-regulated
202393_s_at	1.12177	9.10721	4.39002	2.78419e-05	0.00139835	2.23714	KLF10	Up-regulated
204794_at	0.911909	6.79467	4.38819	2.80395e-05	0.0014039	2.23053	DUSP2	Up-regulated
203104_at	1.07136	5.40401	4.38225	2.86901e-05	0.00142688	2.20908	CSF1R	Up-regulated
1560169_at	1.25037	6.81748	4.37873	2.90822e-05	0.001443	2.19639	LOC101927069	Up-regulated
232618_at	2.32811	7.24735	4.3723	2.9811e-05	0.00147504	2.17326	TXLNGY	Up-regulated
206584_at	0.989932	9.97541	4.37004	3.00723e-05	0.00148394	2.1651	LY96	Up-regulated
202686_s_at	0.914701	4.37917	4.36944	3.01422e-05	0.00148471	2.16293	AXL	Up-regulated
242999_at	1.0236	6.54857	4.36644	3.04919e-05	0.00149789	2.15215	ARHGEF7	Up-regulated
213624_at	0.98992	5.91677	4.36613	3.05288e-05	0.00149835	2.15102	SMPDL3A	Up-regulated
212430_at	0.822767	9.5465	4.36299	3.08991e-05	0.00151245	2.13975	RBM38	Up-regulated
216336_x_at	0.826408	8.83998	4.36215	3.09993e-05	0.001516	2.13672	MT1E	Up-regulated
202906_s_at	1.0136	9.65931	4.36039	3.12103e-05	0.00152271	2.13038	NBN	Up-regulated
233952_s_at	0.832499	7.8913	4.35618	3.17199e-05	0.00154269	2.11525	ZBTB21	Up-regulated
228325_at	1.24408	6.39738	4.35418	3.19636e-05	0.00155196	2.10809	SPIDR	Up-regulated
227680_at	0.876989	7.7592	4.34632	3.2944e-05	0.00158837	2.07987	ZNF326	Up-regulated
241985_at	1.33419	8.65528	4.34296	3.3372e-05	0.00160476	2.0678	JMY	Up-regulated
215322_at	0.816403	7.83075	4.33895	3.38883e-05	0.00162388	2.05346	LONRF1	Up-regulated
201161_s_at	0.815902	7.82809	4.32322	3.59928e-05	0.00170424	1.99718	YBX3	Up-regulated
210836_x_at	1.01484	8.44943	4.3186	3.66356e-05	0.00173125	1.98065	PDE4D	Up-regulated
241331_at	1.0932	5.44312	4.31732	3.68144e-05	0.00173819	1.9761	SKAP2	Up-regulated
1554283_at	1.2388	8.44535	4.31481	3.71693e-05	0.00175193	1.96714	CCRN4L	Up-regulated
206995_x_at	0.961404	6.29422	4.31238	3.75171e-05	0.00176527	1.95845	SCARF1	Up-regulated
204249_s_at	0.909254	6.45339	4.3031	3.88695e-05	0.0018133	1.92538	LMO2	Up-regulated
208018_s_at	1.1327	7.01182	4.29855	3.95507e-05	0.00184037	1.90916	HCK	Up-regulated
204081_at	1.17488	7.48302	4.29751	3.9707e-05	0.00184607	1.90548	NRGN	Up-regulated
216951_at	1.01424	3.84638	4.29719	3.97552e-05	0.00184644	1.90434	FCGR1A	Up-regulated
229213_at	0.919875	3.34511	4.29548	4.00158e-05	0.00185509	1.89825	DIRC2	Up-regulated
210401_at	0.894562	5.87164	4.29534	4.00367e-05	0.00185509	1.89776	P2RX1	Up-regulated
225878_at	0.990224	7.08132	4.2944	4.01818e-05	0.00186024	1.89438	KIF1B	Up-regulated
203470_s_at	1.10911	8.13249	4.28948	4.09408e-05	0.00188654	1.87691	PLEK	Up-regulated
206380_s_at	1.25108	6.80437	4.28938	4.0957e-05	0.00188654	1.87654	CFP	Up-regulated
235242_at	0.938859	9.73736	4.28482	4.1674e-05	0.00191473	1.86035	REL	Up-regulated
225142_at	0.840258	8.95328	4.28221	4.20898e-05	0.00193058	1.85108	KDM7A	Up-regulated
223660_at	0.947412	4.14782	4.27866	4.2662e-05	0.00195192	1.83848	ADORA3	Up-regulated
216268_s_at	1.34843	8.74709	4.27491	4.32744e-05	0.00197169	1.82518	JAG1	Up-regulated
201846_s_at	0.835752	8.16563	4.27207	4.37449e-05	0.00198816	1.81509	RYBP	Up-regulated
217192_s_at	0.858713	7.69356	4.27113	4.39003e-05	0.00199356	1.81178	PRDM1	Up-regulated
219210_s_at	0.916076	8.98988	4.26541	4.48646e-05	0.00202725	1.7915	RAB8B	Up-regulated
224164_at	0.88819	6.33552	4.26018	4.57635e-05	0.00205429	1.77299	TPM3	Up-regulated
224277_at	1.11873	4.72579	4.25786	4.61687e-05	0.002064	1.76477	MOP-1	Up-regulated
1554486_a_at	1.02152	5.4535	4.2557	4.65482e-05	0.00207645	1.75713	GFOD1	Up-regulated
213146_at	0.924343	9.04346	4.23929	4.95307e-05	0.00217692	1.69921	KDM6B	Up-regulated
242905_at	1.01455	6.42198	4.23449	5.04381e-05	0.00221324	1.68228	PNO1	Up-regulated
209949_at	1.27417	8.63512	4.22888	5.15179e-05	0.002248	1.66253	NCF2	Up-regulated
232555_at	1.07867	6.74739	4.22444	5.23884e-05	0.00227871	1.64691	CREB5	Up-regulated
218610_s_at	0.957384	7.5787	4.22145	5.2982e-05	0.00229722	1.6364	CPPED1	Up-regulated
218865_at	0.978993	5.80459	4.21695	5.389e-05	0.00233474	1.62056	MARC1	Up-regulated
229421_s_at	0.825927	5.01018	4.21662	5.3957e-05	0.00233579	1.6194	RBM47	Up-regulated
1559060_a_at	1.00105	7.15706	4.21361	5.4572e-05	0.00235124	1.60884	FNIP1	Up-regulated
205249_at	0.887319	5.89761	4.21046	5.52237e-05	0.00236627	1.59777	EGR2	Up-regulated
1559034_at	0.994562	6.41536	4.20849	5.56352e-05	0.00237645	1.59085	SIRPB2	Up-regulated
212077_at	1.27987	5.96127	4.20796	5.57456e-05	0.0023793	1.58901	CALD1	Up-regulated
201348_at	0.869875	3.87006	4.19146	5.93139e-05	0.00250231	1.53119	GPX3	Up-regulated
212497_at	0.859106	6.84304	4.18975	5.96944e-05	0.00251061	1.52523	MAPK1IP1L	Up-regulated
226322_at	0.960851	3.9365	4.1889	5.98863e-05	0.00251674	1.52224	TMTC1	Up-regulated
206420_at	1.03532	7.38035	4.18584	6.05782e-05	0.00253802	1.51154	IGSF6	Up-regulated
1559489_a_at	0.927725	5.48877	4.18516	6.07326e-05	0.00254254	1.50917	LINC01366	Up-regulated
219132_at	1.08825	8.71979	4.18117	6.16468e-05	0.00256486	1.49525	PELI2	Up-regulated
227044_at	1.13875	8.0199	4.17779	6.24333e-05	0.00258994	1.48344	CTA-29F11.1	Up-regulated
212240_s_at	0.975059	9.70423	4.17684	6.26575e-05	0.0025944	1.4801	PIK3R1	Up-regulated
230802_at	1.09952	4.92441	4.17076	6.40986e-05	0.0026291	1.45892	ARHGAP24	Up-regulated
204204_at	1.04553	8.08874	4.17016	6.42429e-05	0.00263304	1.45683	SLC31A2	Up-regulated
205639_at	0.867581	7.86085	4.16992	6.43015e-05	0.00263347	1.45598	AOAH	Up-regulated
205548_s_at	0.83809	8.64765	4.16757	6.48687e-05	0.00265264	1.4478	BTG3	Up-regulated
203543_s_at	0.858836	8.58077	4.16737	6.49189e-05	0.00265264	1.44708	KLF9	Up-regulated
228412_at	0.846598	5.91219	4.16718	6.49636e-05	0.00265264	1.44644	LOC643072	Up-regulated
212099_at	1.117	9.35008	4.15679	6.75378e-05	0.0027167	1.41025	RHOB	Up-regulated
220384_at	1.06181	5.31002	4.15339	6.84011e-05	0.00274382	1.39842	NME8	Up-regulated
226436_at	1.30332	5.45548	4.1504	6.91679e-05	0.00276849	1.38805	RASSF4	Up-regulated
243338_at	0.914572	6.90045	4.14872	6.96026e-05	0.00278181	1.38221	CSNK1A1	Up-regulated
229744_at	1.00589	5.99588	4.14539	7.04733e-05	0.00280431	1.37064	SSFA2	Up-regulated
201945_at	0.970267	9.1018	4.14321	7.10473e-05	0.00281691	1.36309	FURIN	Up-regulated
210048_at	0.811622	7.83763	4.14262	7.12035e-05	0.00282105	1.36104	NAPG	Up-regulated
212762_s_at	1.08056	4.63069	4.13789	7.24716e-05	0.00286093	1.34461	TCF7L2	Up-regulated
204526_s_at	0.9569	5.83879	4.13586	7.30196e-05	0.00287841	1.3376	TBC1D8	Up-regulated
239494_at	0.895099	6.73886	4.12079	7.72302e-05	0.00301396	1.28543	FBXW7	Up-regulated
205789_at	1.24496	6.20565	4.11054	8.02255e-05	0.0030961	1.25003	CD1D	Up-regulated
203394_s_at	1.41176	7.3049	4.11007	8.03662e-05	0.00309656	1.2484	HES1	Up-regulated
244137_at	1.20272	7.92535	4.10822	8.09211e-05	0.00311355	1.242	AREL1	Up-regulated
219093_at	1.24561	4.83133	4.10269	8.25974e-05	0.0031678	1.22293	PID1	Up-regulated
209101_at	0.876833	5.62268	4.09718	8.42982e-05	0.00321633	1.20397	CTGF	Up-regulated
231771_at	1.03987	5.41999	4.09652	8.45053e-05	0.00321974	1.20169	GJB6	Up-regulated
218856_at	1.08185	5.43158	4.09595	8.4683e-05	0.00322141	1.19974	TNFRSF21	Up-regulated
210954_s_at	0.999578	6.57444	4.09588	8.47066e-05	0.00322141	1.19948	TSC22D2	Up-regulated
1554045_at	0.823638	7.41011	4.09427	8.52124e-05	0.00323316	1.19394	ZNF24	Up-regulated
204393_s_at	0.948836	4.0782	4.08723	8.74591e-05	0.003291	1.16974	ACPP	Up-regulated
1559249_at	0.978786	7.7697	4.07055	9.3015e-05	0.0034643	1.11249	ATXN1	Up-regulated
214983_at	1.34267	5.89165	4.06041	9.65551e-05	0.00356218	1.07777	TTTY15	Up-regulated
238893_at	0.968798	7.94711	4.05905	9.70404e-05	0.00357526	1.07311	LINC00936	Up-regulated
201473_at	0.861647	11.147	4.05104	9.99443e-05	0.00366496	1.04572	JUNB	Up-regulated
202597_at	0.904376	5.33901	4.04122	0.000103613	0.00376415	1.01223	IRF6	Up-regulated
225285_at	0.904333	6.66053	4.03908	0.00010443	0.00378128	1.00493	BCAT1	Up-regulated
201739_at	1.15511	10.6578	4.03728	0.000105121	0.00380126	0.998803	SGK1	Up-regulated
214108_at	0.893015	8.40341	4.02357	0.00011054	0.00396832	0.952129	MAX	Up-regulated
228585_at	1.07047	7.08789	4.00813	0.000116957	0.00414537	0.899734	ENTPD1	Up-regulated
223343_at	1.3596	5.40331	4.00375	0.000118845	0.00419158	0.884873	MS4A7	Up-regulated
212154_at	0.823324	4.93169	3.99721	0.000121715	0.00427135	0.862728	SDC2	Up-regulated
225710_at	1.14002	6.59675	3.98998	0.000124961	0.00436751	0.838304	GNB4	Up-regulated
210077_s_at	0.85078	7.3043	3.98358	0.000127908	0.00444589	0.816677	SRSF5	Up-regulated
1556346_at	0.974383	8.20595	3.97699	0.000131009	0.00453349	0.794457	COTL1	Up-regulated
234907_x_at	1.13955	5.78435	3.97181	0.000133496	0.00459627	0.777016	POLB	Up-regulated
204834_at	1.2426	7.30106	3.96569	0.000136496	0.00469365	0.756406	FGL2	Up-regulated
1554309_at	0.976731	5.89715	3.96418	0.000137243	0.00471044	0.751346	EIF4G3	Up-regulated
1553736_at	0.911097	8.6412	3.95905	0.00013982	0.00479287	0.734096	ZFC3H1	Up-regulated
225884_s_at	0.917454	7.94452	3.95473	0.000142026	0.00485574	0.719579	GZF1	Up-regulated
203323_at	0.821783	4.39765	3.94922	0.000144888	0.00491597	0.701086	CAV2	Up-regulated
203665_at	0.914025	5.35199	3.94323	0.000148059	0.00498493	0.681018	HMOX1	Up-regulated
203922_s_at	0.940115	7.08603	3.94315	0.000148102	0.00498493	0.680744	CYBB	Up-regulated
215591_at	1.10819	4.74822	3.94253	0.000148435	0.0049912	0.678664	SATB2	Up-regulated
231411_at	0.926804	5.71159	3.93819	0.000150776	0.0050451	0.664159	LHFP	Up-regulated
228492_at	2.34921	7.53908	3.93715	0.000151345	0.00505588	0.660669	USP9Y	Up-regulated
206700_s_at	2.48763	8.1178	3.93662	0.000151636	0.00506149	0.658888	KDM5D	Up-regulated
1552928_s_at	0.986516	4.56434	3.93559	0.000152202	0.00507727	0.655438	TAB3	Up-regulated
212360_at	0.900788	9.26444	3.93443	0.000152841	0.00508617	0.651556	AMPD2	Up-regulated
209020_at	0.989476	9.69285	3.92368	0.000158881	0.00523108	0.615642	OSER1	Up-regulated
220416_at	0.980684	4.67786	3.92361	0.000158918	0.00523108	0.61543	ATP8B4	Up-regulated
229934_at	1.34516	6.96318	3.91878	0.000161708	0.00530376	0.599308	mir-223	Up-regulated
227038_at	1.1087	3.2559	3.91228	0.000165536	0.00539051	0.577635	SGMS2	Up-regulated
227129_x_at	0.882151	8.29586	3.907	0.000168707	0.00548074	0.560057	LINC01000	Up-regulated
219761_at	1.02183	3.36221	3.90176	0.000171909	0.00555504	0.542648	CLEC1A	Up-regulated
210233_at	0.952496	5.31031	3.90095	0.000172412	0.00556617	0.539944	IL1RAP	Up-regulated
223028_s_at	0.892647	8.16149	3.89703	0.000174858	0.00561674	0.526902	SNX9	Up-regulated
218486_at	0.856496	9.56798	3.89297	0.000177417	0.00567268	0.513447	KLF11	Up-regulated
201667_at	1.53078	7.58294	3.88922	0.000179817	0.00572599	0.501007	GJA1	Up-regulated
201909_at	2.52993	9.81379	3.88217	0.000184418	0.00582142	0.477626	RPS4Y1	Up-regulated
1555464_at	0.915092	6.48594	3.87516	0.000189096	0.00593843	0.454442	IFIH1	Up-regulated
219669_at	0.951539	4.13704	3.86291	0.000197552	0.00614751	0.413962	CD177	Up-regulated
211163_s_at	1.07451	6.71671	3.85658	0.000202064	0.00626191	0.393074	TNFRSF10C	Up-regulated
203139_at	1.35937	7.89196	3.85346	0.00020432	0.00630785	0.382803	DAPK1	Up-regulated
210662_at	1.15346	4.56711	3.84705	0.000209034	0.00640993	0.361711	KYNU	Up-regulated
209882_at	0.914658	7.2023	3.84562	0.000210101	0.00643183	0.357003	RIT1	Up-regulated
204466_s_at	0.950411	5.8145	3.83749	0.000216265	0.00656904	0.330266	SNCA	Up-regulated
204748_at	1.43488	9.49166	3.83338	0.000219441	0.00664175	0.316787	PTGS2	Up-regulated
213839_at	0.917617	5.4687	3.83194	0.000220564	0.00665895	0.312066	CLMN	Up-regulated
229584_at	1.37654	8.83046	3.8284	0.000223352	0.00672824	0.300458	LRRK2	Up-regulated
214161_at	0.901105	5.31405	3.82715	0.000224341	0.00675431	0.296374	OSGIN2	Up-regulated
1564052_at	1.27269	7.30658	3.82312	0.000227573	0.00683502	0.283154	TREML4	Up-regulated
225154_at	0.978379	9.48438	3.82132	0.000229027	0.00685765	0.277266	SYAP1	Up-regulated
204894_s_at	0.802876	3.78148	3.81235	0.000236413	0.00702407	0.247937	AOC3	Up-regulated
209191_at	1.03771	5.13673	3.81223	0.000236512	0.00702407	0.247549	TUBB6	Up-regulated
228063_s_at	0.80557	8.06557	3.80515	0.000242514	0.00718235	0.224398	NAP1L5	Up-regulated
223690_at	0.844184	5.48212	3.79603	0.000250441	0.00736968	0.194688	LTBP2	Up-regulated
203021_at	1.09355	6.07157	3.7956	0.000250828	0.00737312	0.193263	SLPI	Up-regulated
202388_at	1.20197	10.5982	3.79375	0.000252469	0.00739354	0.187241	RGS2	Up-regulated
226370_at	0.841634	8.42146	3.79158	0.000254403	0.00743156	0.180192	KLHL15	Up-regulated
205896_at	1.2041	5.36967	3.79111	0.000254825	0.00743156	0.178662	SLC22A4	Up-regulated
220237_at	0.803099	7.51068	3.79099	0.000254938	0.00743156	0.178252	ATG3	Up-regulated
231911_at	0.826973	7.97115	3.78205	0.000263086	0.00763008	0.149205	ERMN	Up-regulated
210809_s_at	1.72225	5.98267	3.78193	0.000263198	0.00763008	0.148813	POSTN	Up-regulated
212328_at	1.01399	6.96145	3.77103	0.000273482	0.00784916	0.113429	LIMCH1	Up-regulated
230760_at	1.56696	5.58079	3.76581	0.00027854	0.00797338	0.0965174	ZFY	Up-regulated
217865_at	1.01248	8.67953	3.7579	0.00028637	0.00812944	0.0709341	RNF130	Up-regulated
1569827_at	1.1065	7.47971	3.75328	0.000291039	0.0082278	0.0560137	ATG7	Up-regulated
220123_at	1.03492	5.87616	3.75214	0.000292209	0.00824383	0.0523125	SLC35F5	Up-regulated
225987_at	1.28019	6.26697	3.73825	0.000306748	0.00857875	0.00752629	STEAP4	Up-regulated
203585_at	0.913735	7.2339	3.7343	0.000311008	0.00867569	-0.00519042	ZNF185	Up-regulated
213758_at	0.875488	8.04348	3.73013	0.00031556	0.00876244	-0.0185883	COX4I1	Up-regulated
224453_s_at	0.832684	6.31562	3.72723	0.000318769	0.00882161	-0.0279144	ETNK1	Up-regulated
217889_s_at	0.915504	3.85282	3.72641	0.000319683	0.00884101	-0.0305556	CYBRD1	Up-regulated
207945_s_at	0.940455	8.00438	3.71911	0.000327914	0.00903448	-0.0539895	CSNK1D	Up-regulated
211919_s_at	0.906931	10.3514	3.70601	0.000343193	0.00932852	-0.0959552	CXCR4	Up-regulated
212577_at	0.807135	9.36999	3.70358	0.000346096	0.00939564	-0.103717	SMCHD1	Up-regulated
228284_at	0.907125	6.86326	3.69934	0.000351232	0.00950203	-0.117287	TLE1	Up-regulated
1558795_at	0.870467	5.26233	3.69915	0.000351463	0.00950357	-0.117892	RP3-525N10.2	Up-regulated
235683_at	0.959035	6.01595	3.69517	0.000356346	0.00961186	-0.130603	SESN3	Up-regulated
205159_at	0.996439	8.99177	3.69129	0.000361174	0.00969826	-0.142997	CSF2RB	Up-regulated
227798_at	1.24221	5.44715	3.69123	0.000361243	0.00969826	-0.143174	SMAD1	Up-regulated
227235_at	1.05487	5.76335	3.68877	0.000364336	0.0097504	-0.151025	GUCY1A3	Up-regulated
224348_s_at	0.935486	7.21684	3.65133	0.000414569	0.0106857	-0.269911	HOTS	Up-regulated
202068_s_at	0.850421	5.5342	3.64719	0.000420516	0.0108044	-0.283013	LDLR	Up-regulated
235489_at	0.945605	3.92065	3.64428	0.000424745	0.0108893	-0.292217	RHOJ	Up-regulated
219312_s_at	0.970514	6.39402	3.64423	0.000424818	0.0108893	-0.292375	ZBTB10	Up-regulated
218611_at	1.01549	8.96036	3.64098	0.000429588	0.0109912	-0.302644	IER5	Up-regulated
210314_x_at	0.822613	6.78209	3.63886	0.000432721	0.0110556	-0.309327	TNFSF13	Up-regulated
230505_at	0.835336	7.97594	3.63537	0.000437933	0.0111471	-0.320338	LOC145474	Up-regulated
235461_at	0.841648	5.9597	3.63205	0.000442939	0.0112431	-0.330788	TET2	Up-regulated
205907_s_at	0.913185	4.20088	3.62584	0.000452464	0.011445	-0.350349	OMD	Up-regulated
204614_at	1.27199	4.55977	3.61992	0.000461722	0.0116121	-0.368967	SERPINB2	Up-regulated
210004_at	0.930363	4.22953	3.61943	0.000462498	0.0116262	-0.37051	OLR1	Up-regulated
212667_at	0.856956	4.56838	3.61581	0.000468253	0.0117188	-0.381875	SPARC	Up-regulated
202901_x_at	0.876527	8.1473	3.61034	0.000477092	0.0118676	-0.39906	CTSS	Up-regulated
223966_at	0.817381	6.26009	3.60346	0.000488418	0.0120834	-0.420616	UBE2D3	Up-regulated
233490_at	0.951737	6.01801	3.60256	0.000489916	0.0120931	-0.42343	DCTN4	Up-regulated
228790_at	0.83399	5.12109	3.60024	0.00049381	0.0121563	-0.430703	FAM110B	Up-regulated
206177_s_at	1.04087	5.7951	3.59298	0.000506165	0.0123713	-0.4534	ARG1	Up-regulated
213029_at	0.831084	6.18881	3.58894	0.000513164	0.0125311	-0.46601	NFIB	Up-regulated
209273_s_at	0.898782	8.46913	3.58431	0.000521296	0.0126901	-0.480447	ISCA1	Up-regulated
1556361_s_at	0.988264	6.58019	3.58316	0.000523339	0.0127171	-0.484039	ANKRD13C	Up-regulated
220945_x_at	0.990594	7.18141	3.55009	0.000585363	0.0138549	-0.586818	MANSC1	Up-regulated
206279_at	1.03871	6.10181	3.54663	0.000592228	0.0139407	-0.597511	PRKY	Up-regulated
212838_at	0.978842	8.03146	3.5411	0.000603374	0.0141464	-0.614608	DNMBP	Up-regulated
1559507_at	1.05498	6.70936	3.52843	0.00062966	0.0145908	-0.653701	LOC100130357	Up-regulated
201200_at	1.02495	8.70823	3.51922	0.000649447	0.0149203	-0.682056	CREG1	Up-regulated
205281_s_at	0.838313	8.02024	3.51784	0.000652467	0.01497	-0.686307	PIGA	Up-regulated
227983_at	0.901701	8.80315	3.50968	0.000670565	0.0152699	-0.711372	RILPL2	Up-regulated
204141_at	1.26622	7.10012	3.50401	0.000683419	0.0154981	-0.728764	TUBB2A	Up-regulated
228791_at	1.12183	6.00518	3.50037	0.000691795	0.0156491	-0.73992	ARPIN	Up-regulated
206295_at	0.907449	4.99916	3.4798	0.000740939	0.0164879	-0.802745	IL18	Up-regulated
202464_s_at	1.05398	11.684	3.47562	0.000751347	0.016645	-0.815509	PFKFB3	Up-regulated
214442_s_at	0.820536	7.59821	3.47047	0.000764315	0.0168708	-0.831166	PIAS2	Up-regulated
213258_at	1.05349	4.56308	3.46203	0.000786044	0.0172252	-0.856809	TFPI	Up-regulated
1554744_at	0.924592	3.99548	3.45586	0.000802306	0.0174626	-0.875535	CARD16	Up-regulated
217682_at	0.878993	9.8762	3.45344	0.000808767	0.0175526	-0.882869	RP11-473I1.9	Up-regulated
233813_at	0.881001	8.98296	3.45297	0.000810041	0.0175526	-0.884308	PPP1R16B	Up-regulated
1553608_a_at	0.936756	4.95471	3.44391	0.000834701	0.017904	-0.911724	LINC00189	Up-regulated
226188_at	0.989837	6.38361	3.43976	0.000846248	0.018102	-0.92428	LGALSL	Up-regulated
1554906_a_at	0.920452	5.49873	3.43946	0.000847072	0.0181125	-0.92517	MPHOSPH6	Up-regulated
204959_at	1.11477	8.17367	3.4344	0.000861356	0.018325	-0.940451	MNDA	Up-regulated
238439_at	0.878678	5.64784	3.42258	0.0008956	0.0188625	-0.976068	ANKRD22	Up-regulated
243683_at	0.884079	6.9473	3.40596	0.00094592	0.0196722	-1.02598	MORF4L2	Up-regulated
231600_at	0.845275	3.8726	3.40025	0.000963799	0.0199152	-1.04307	CLEC12B	Up-regulated
1552423_at	0.86531	6.38201	3.39642	0.000975998	0.0201106	-1.05455	ETV3	Up-regulated
242904_x_at	0.902801	7.21526	3.39067	0.00099453	0.0203731	-1.07172	RP11-489E7.4	Up-regulated
207465_at	0.945229	5.06008	3.37088	0.00106097	0.0212978	-1.13069	LOC100127886	Up-regulated
217654_at	0.894547	8.44692	3.36946	0.00106591	0.0213475	-1.13493	CFLAR	Up-regulated
35776_at	0.869382	6.88838	3.36657	0.001076	0.0214835	-1.14352	ITSN1	Up-regulated
201798_s_at	0.890294	5.43651	3.36139	0.00109429	0.0217564	-1.15888	MYOF	Up-regulated
227080_at	1.01395	4.7723	3.34495	0.00115433	0.0225892	-1.20755	ZNF697	Up-regulated
219714_s_at	0.832044	4.33498	3.34364	0.00115925	0.0226525	-1.21143	CACNA2D3	Up-regulated
202006_at	0.88457	8.93812	3.34099	0.00116926	0.022814	-1.21926	PTPN12	Up-regulated
212531_at	0.859247	6.14071	3.33789	0.00118106	0.0229803	-1.22841	LCN2	Up-regulated
219540_at	0.843062	8.77723	3.30246	0.00132416	0.0248558	-1.33249	ZNF267	Up-regulated
223596_at	0.866606	6.42497	3.30003	0.00133456	0.0249716	-1.3396	SLC12A6	Up-regulated
202887_s_at	0.833286	12.1812	3.29281	0.00136585	0.025349	-1.36067	DDIT4	Up-regulated
226342_at	0.815875	8.3355	3.28268	0.00141094	0.0259829	-1.39019	SPTBN1	Up-regulated
243201_at	0.882916	7.30773	3.27973	0.00142435	0.0261568	-1.39879	RPL36A	Up-regulated
224707_at	0.832335	7.92294	3.27597	0.00144159	0.0263609	-1.40972	CYSTM1	Up-regulated
235389_at	0.821676	9.33851	3.26084	0.00151294	0.0271977	-1.4536	PHF20	Up-regulated
223584_s_at	0.867577	8.17627	3.25692	0.00153197	0.0274533	-1.46495	KBTBD2	Up-regulated
48031_r_at	0.937046	5.01964	3.25324	0.00155001	0.027668	-1.47558	FAXDC2	Up-regulated
236193_at	0.915487	5.90923	3.25271	0.00155262	0.0276874	-1.4771	HIST1H2BC	Up-regulated
227099_s_at	0.886184	6.39196	3.23737	0.0016302	0.0286595	-1.52135	C11orf96	Up-regulated
207008_at	0.880334	7.57844	3.22598	0.00169011	0.029382	-1.55408	CXCR2	Up-regulated
33323_r_at	0.967103	4.59389	3.21697	0.00173896	0.0299798	-1.57992	SFN	Up-regulated
207808_s_at	0.929943	6.84542	3.21466	0.00175169	0.0301455	-1.58653	PROS1	Up-regulated
41469_at	0.80546	6.4464	3.19911	0.00183971	0.0312379	-1.63095	PI3	Up-regulated
205068_s_at	0.842715	9.02614	3.19709	0.00185148	0.0313793	-1.63672	ARHGAP26	Up-regulated
210942_s_at	1.03858	5.48351	3.1707	0.00201125	0.0331549	-1.71165	ST3GAL6	Up-regulated
220306_at	0.828741	10.5197	3.16139	0.00207062	0.0338956	-1.73797	FAM46C	Up-regulated
1557030_at	0.858033	5.52691	3.15845	0.00208971	0.0341161	-1.74626	GAB1	Up-regulated
227289_at	0.954628	5.51638	3.15212	0.00213137	0.034518	-1.76411	PCDH17	Up-regulated
205786_s_at	0.913196	9.20566	3.15072	0.00214073	0.0346412	-1.76807	ITGAM	Up-regulated
235740_at	0.819469	4.40542	3.15031	0.00214347	0.0346523	-1.76923	MCTP1	Up-regulated
232141_at	0.885309	9.24843	3.13769	0.00222929	0.0355768	-1.8047	U2AF1	Up-regulated
203042_at	0.83992	7.84276	3.13698	0.00223417	0.0356072	-1.80668	LAMP2	Up-regulated
231182_at	0.856563	8.99748	3.12854	0.00229346	0.0361891	-1.83034	WIPF1	Up-regulated
1554010_at	0.993219	5.88139	3.12787	0.00229821	0.0362535	-1.83221	NDST1	Up-regulated
227126_at	1.05548	6.16882	3.08964	0.00258602	0.0394616	-1.93867	PTPRG	Up-regulated
201574_at	0.801499	9.33409	3.07845	0.00267644	0.0403347	-1.96965	ETF1	Up-regulated
203184_at	1.1422	6.88878	3.06487	0.00279004	0.0415549	-2.00709	FBN2	Up-regulated
1553338_at	0.802287	7.03186	3.0573	0.0028553	0.042236	-2.02791	SDE2	Up-regulated
219935_at	1.13034	4.51092	3.04129	0.00299797	0.0436406	-2.07179	ADAMTS5	Up-regulated
228176_at	1.00063	4.29479	3.04011	0.00300878	0.0437281	-2.07503	S1PR3	Up-regulated
208131_s_at	1.02154	7.24571	3.03451	0.00306038	0.0442662	-2.09032	PTGIS	Up-regulated
237340_at	0.819423	5.02042	3.01895	0.00320809	0.0456421	-2.13269	SLC26A8	Up-regulated
203910_at	1.05545	5.49165	2.97896	0.00361866	0.0492165	-2.24081	ARHGAP29	Up-regulated
Genes with |log2FC| ≥ 0.8 were considered as DEGs, and statistical differences were defined by adjusted p value < 0.05 as threshold values, corrected by Benjamini-Hochberg method. In the table, logFC is log fold change, AveExpr is average expression, adj.P.Val is adjusted p value, t is the empirical Bayes moderated t-statistic. The corresponding p-values have been adjusted for multiple testing to…

## Sheet: Table S4
Table S4. Detailed information of Gene Ontology (GO) analysis via DAVID database.
Category	Term	Count	%	PValue	Genes
GOTERM_MF_DIRECT	GO:0004872~receptor activity	14	14.433	9.38084e-11	CSF3R, PLAUR, LILRB3, LILRA2, TREM1, CSF2RA, CD2, NCR3, ANPEP, TLR8, CLEC4E, TLR4, KLRG1, TLR2
GOTERM_MF_DIRECT	GO:0042803~protein homodimerization activity	10	10.3093	0.0137006	CD2, CDA, CEBPB, NCR3, GCA, CEBPD, GZMA, SLC11A1, IRAK3, PYGL
GOTERM_MF_DIRECT	GO:0017159~pantetheine hydrolase activity	2	2.06186	0.0155584	VNN2, VNN3
GOTERM_MF_DIRECT	GO:0030246~carbohydrate binding	5	5.15464	0.0192907	MGAM, CLEC4D, CLEC4E, SIGLEC5, KLRG1
GOTERM_MF_DIRECT	GO:0001875~lipopolysaccharide receptor activity	2	2.06186	0.0257975	TLR4, TLR2
GOTERM_MF_DIRECT	GO:0000979~RNA polymerase II core promoter sequence-specific DNA binding	3	3.09278	0.0356324	CEBPB, SPI1, NFIL3
GOTERM_MF_DIRECT	GO:0042277~peptide binding	3	3.09278	0.0379464	MME, ANPEP, CSNK1D
GOTERM_MF_DIRECT	GO:0004726~non-membrane spanning protein tyrosine phosphatase activity	2	2.06186	0.040959	DUSP1, PTPN4
GOTERM_CC_DIRECT	GO:0005886~plasma membrane	46	47.4227	6.10683e-08	SLC22A4, CSF3R, ITGAM, AQP9, DYSF, FPR1, IRS2, SLC2A3, PYGL, TREM1, CSF2RA, CXCL16, LILRA5, PANX2, MMP25, RGS2, LAMP2, S100A12, CD55, KLRG1, MGAM, ENTPD1, GCA, MME, ACSL1, ANXA3, SLC11A1, IL1R2, PLAUR, KCNJ15, CSNK1D, GAB2, SULF2, OSCAR, CD2, BST1, NCR3, FCGR2A, CLEC4D, VNN2, VNN3, CPD, STK17B, CLEC4E, TLR4, TLR2
GOTERM_CC_DIRECT	GO:0016021~integral component of membrane	45	46.3918	0.00010436	SLC22A4, SPI1, CSF3R, ITGAM, AQP9, DYSF, FPR1, SLC2A3, LILRA2, TREM1, CXCL16, LILRA5, PANX2, MMP25, ANPEP, LAMP2, DIRC2, RNF130, KLRG1, MGAM, ENTPD1, MME, ACSL1, SLC11A1, IL1R2, DAPK2, CYP4F3, PLAUR, KCNJ15, MCEMP1, LILRB3, TM6SF1, PLXDC2, OSCAR, CD2, FCGR2A, CLEC4D, CPD, TLR8, TMCC3, MANSC1, CMTM2, CLEC4E, SIGLEC5, TLR2
GOTERM_CC_DIRECT	GO:0005887~integral component of plasma membrane	19	19.5876	0.00029023	SLC22A4, ENTPD1, CSF3R, MME, SLC11A1, AQP9, PLAUR, FPR1, KCNJ15, SLC2A3, PILRA, LILRB3, CSF2RA, CD2, NCR3, ANPEP, TLR4, CD55, TLR2
GOTERM_CC_DIRECT	GO:0031225~anchored component of membrane	6	6.18557	0.000296751	BST1, MMP25, VNN2, VNN3, PLAUR, CD55
GOTERM_CC_DIRECT	GO:0070062~extracellular exosome	27	27.8351	0.00167707	ITGAM, DYSF, SLC2A3, PYGL, LILRA5, ANPEP, LAMP2, CD55, MGAM, ENTPD1, GCA, MME, ANXA3, ARG1, PLAUR, PILRA, PLXDC2, PGD, MMP9, OSCAR, BST1, FCGR2A, LRG1, CRISPLD2, QPCT, CPD, CREB5
GOTERM_CC_DIRECT	GO:0030670~phagocytic vesicle membrane	4	4.12371	0.00350596	ANXA3, SLC11A1, LAMP2, TLR2
GOTERM_CC_DIRECT	GO:0005576~extracellular region	17	17.5258	0.00793118	CDA, CSF3R, IL1R2, GZMA, OSM, LILRA2, TREM1, CSF2RA, MMP9, CXCL16, OSCAR, CD2, GZMK, LRG1, CRISPLD2, S100A12, CD55
GOTERM_CC_DIRECT	GO:0009898~cytoplasmic side of plasma membrane	3	3.09278	0.0198254	CD2, RGS2, PTPN4
KEGG_PATHWAY	hsa04640:Hematopoietic cell lineage	8	8.24742	4.4378e-06	CD2, CSF3R, ITGAM, MME, ANPEP, IL1R2, CSF2RA, CD55
KEGG_PATHWAY	hsa04380:Osteoclast differentiation	8	8.24742	6.50376e-05	SPI1, FCGR2A, NCF2, GAB2, LILRB3, LILRA2, OSCAR, LILRA5
KEGG_PATHWAY	hsa05140:Leishmaniasis	5	5.15464	0.00223345	ITGAM, FCGR2A, NCF2, TLR4, TLR2
KEGG_PATHWAY	hsa05152:Tuberculosis	7	7.21649	0.00247176	CEBPB, ITGAM, FCGR2A, LAMP2, CLEC4E, TLR4, TLR2
KEGG_PATHWAY	hsa04145:Phagosome	6	6.18557	0.00617587	ITGAM, FCGR2A, NCF2, LAMP2, TLR4, TLR2
KEGG_PATHWAY	hsa05146:Amoebiasis	5	5.15464	0.00933232	ITGAM, ARG1, IL1R2, TLR4, TLR2
KEGG_PATHWAY	hsa05202:Transcriptional misregulation in cancer	6	6.18557	0.00962303	CEBPB, SPI1, ITGAM, BCL6, IL1R2, MMP9
CC: cellular component; MF: molecular function; KEGG: Kyoto Encyclopedia of Genes and Genomes

## Sheet: Table S5
Table S5. Detailed information of Biological Process (BP) terms annotated by ClueGO and CluePedia.
GOID	GOTerm	Term PValue	Group PValue	% Associated Genes	Number of Genes	Associated Genes Found
GO:0001773	myeloid dendritic cell activation	0.000507819	0.000507819	10	3	[CD2, CLEC4D, SPI1]
GO:0050671	positive regulation of lymphocyte proliferation	0.000100694	0.000100694	4.22535	6	[BCL6, BST1, CD55, IRS2, PELI1, TLR4]
GO:0090022	regulation of neutrophil chemotaxis	0.000946475	0.000946475	8.10811	3	[BST1, DAPK2, DYSF]
GO:0002286	T cell activation involved in immune response	0.000267536	0.000267536	4.58716	5	[BCL6, CLEC4D, CLEC4E, EOMES, SLC11A1]
GO:0150076	neuroinflammatory response	0.000579687	2.63796e-07	5.47945	4	[ITGAM, MMP9, TLR2, TLR8]
GO:0002573	myeloid leukocyte differentiation	2.43864e-06	2.63796e-07	4.05405	9	[CEBPB, GAB2, LILRB3, MMP9, OSCAR, SPI1, TLR2, TLR4, TRIB1]
GO:0030225	macrophage differentiation	0.000114492	2.63796e-07	8.33333	4	[MMP9, SPI1, TLR2, TRIB1]
GO:0030316	osteoclast differentiation	0.000224783	2.63796e-07	4.7619	5	[CEBPB, GAB2, LILRB3, OSCAR, TLR4]
GO:0031341	regulation of cell killing	0.00187599	1.83498e-07	4	4	[ARG1, CD55, ITGAM, NCR3]
GO:0002367	cytokine production involved in immune response	3.32048e-06	1.83498e-07	5.78512	7	[ARG1, BCL6, CD55, IRAK3, SLC11A1, TLR2, TLR4]
GO:0001912	positive regulation of leukocyte mediated cytotoxicity	0.00364487	1.83498e-07	5.08475	3	[ARG1, ITGAM, NCR3]
GO:0002369	T cell cytokine production	0.00190202	1.83498e-07	6.38298	3	[ARG1, CD55, SLC11A1]
GO:0002888	positive regulation of myeloid leukocyte mediated immunity	0.000873026	1.83498e-07	8.33333	3	[ARG1, GAB2, ITGAM]
GO:0002274	myeloid leukocyte activation	9.81695e-29	8.8796e-29	5.29248	38	[ADGRE3, ADGRG3, ANPEP, ANXA3, ARG1, BST1, CD2, CD55, CDA, CLEC4D, CRISPLD2, DYSF, FCGR2A, FPR1, GAB2, GCA, ITGAM, LAMP2, LILRA2, LILRB3, LRG1, MCEMP1, MGAM, MME, MMP25, MMP9, OSCAR, PLAUR, PYGL, QPCT, S100A12, SIGLEC5, SLC11A1, SLC2A3, SPI1, TLR2, TLR4, TLR8]
GO:0002366	leukocyte activation involved in immune response	1.76839e-27	8.8796e-29	4.8906	38	[ADGRE3, ADGRG3, ANPEP, ANXA3, ARG1, BCL6, BST1, CD55, CDA, CLEC4D, CLEC4E, CRISPLD2, DYSF, EOMES, FCGR2A, FPR1, GAB2, GCA, ITGAM, LAMP2, LILRA2, LILRB3, LRG1, MCEMP1, MGAM, MME, MMP25, MMP9, OSCAR, PLAUR, PYGL, QPCT, S100A12, SIGLEC5, SLC11A1, SLC2A3, TLR2, TLR4]
GO:0002444	myeloid leukocyte mediated immunity	8.76615e-24	8.8796e-29	5.22876	32	[ADGRE3, ADGRG3, ANPEP, ANXA3, ARG1, BST1, CD55, CDA, CLEC4D, CRISPLD2, FCGR2A, FPR1, GAB2, GCA, ITGAM, LAMP2, LILRB3, LRG1, MCEMP1, MGAM, MME, MMP25, MMP9, OSCAR, PLAUR, PYGL, QPCT, S100A12, SIGLEC5, SLC11A1, SLC2A3, TLR2]
GO:0002275	myeloid cell activation involved in immune response	2.25683e-26	8.8796e-29	5.61983	34	[ADGRE3, ADGRG3, ANPEP, ANXA3, ARG1, BST1, CD55, CDA, CLEC4D, CRISPLD2, DYSF, FCGR2A, FPR1, GAB2, GCA, ITGAM, LAMP2, LILRA2, LILRB3, LRG1, MCEMP1, MGAM, MME, MMP25, MMP9, OSCAR, PLAUR, PYGL, QPCT, S100A12, SIGLEC5, SLC11A1, SLC2A3, TLR2]
GO:0043299	leukocyte degranulation	3.15327e-24	8.8796e-29	5.40541	32	[ADGRE3, ADGRG3, ANPEP, ANXA3, ARG1, BST1, CD55, CDA, CLEC4D, CRISPLD2, FCGR2A, FPR1, GAB2, GCA, ITGAM, LAMP2, LILRB3, LRG1, MCEMP1, MGAM, MME, MMP25, MMP9, OSCAR, PLAUR, PYGL, QPCT, S100A12, SIGLEC5, SLC11A1, SLC2A3, TLR2]
GO:0002283	neutrophil activation involved in immune response	2.05355e-25	8.8796e-29	5.90406	32	[ADGRE3, ADGRG3, ANPEP, ANXA3, ARG1, BST1, CD55, CDA, CLEC4D, CRISPLD2, FCGR2A, FPR1, GCA, ITGAM, LAMP2, LILRA2, LILRB3, LRG1, MCEMP1, MGAM, MME, MMP25, MMP9, OSCAR, PLAUR, PYGL, QPCT, S100A12, SIGLEC5, SLC11A1, SLC2A3, TLR2]
GO:0002367	cytokine production involved in immune response	3.32048e-06	4.08801e-08	5.78512	7	[ARG1, BCL6, CD55, IRAK3, SLC11A1, TLR2, TLR4]
GO:0002718	regulation of cytokine production involved in immune response	0.00187599	4.08801e-08	4	4	[ARG1, BCL6, IRAK3, TLR4]
GO:0032655	regulation of interleukin-12 production	1.79774e-05	4.08801e-08	8.06452	5	[IRAK3, LILRA5, TLR2, TLR4, TLR8]
GO:0061082	myeloid leukocyte cytokine production	0.000737231	4.08801e-08	8.82353	3	[BCL6, IRAK3, TLR4]
GO:0002369	T cell cytokine production	0.00190202	4.08801e-08	6.38298	3	[ARG1, CD55, SLC11A1]
GO:0001960	negative regulation of cytokine-mediated signaling pathway	0.0041928	4.08801e-08	4.83871	3	[ARG1, IL1R2, IRAK3]
GO:0002755	MyD88-dependent toll-like receptor signaling pathway	4.06077e-05	4.08801e-08	10.8108	4	[IRAK3, TLR2, TLR4, TLR8]
GO:0034121	regulation of toll-like receptor signaling pathway	3.98809e-05	4.08801e-08	6.84932	5	[IRAK3, LILRA2, PELI1, TLR2, TLR4]
GO:0034122	negative regulation of toll-like receptor signaling pathway	0.00127904	4.08801e-08	7.31707	3	[IRAK3, LILRA2, TLR4]
GO:0002221	pattern recognition receptor signaling pathway	9.33034e-06	2.88002e-09	4.0404	8	[CLEC4E, IRAK3, ITGAM, LILRA2, PELI1, TLR2, TLR4, TLR8]
GO:0042116	macrophage activation	1.65678e-05	2.88002e-09	5.82524	6	[DYSF, ITGAM, SLC11A1, TLR2, TLR4, TLR8]
GO:0150076	neuroinflammatory response	0.000579687	2.88002e-09	5.47945	4	[ITGAM, MMP9, TLR2, TLR8]
GO:0001774	microglial cell activation	0.00214491	2.88002e-09	6.12245	3	[ITGAM, TLR2, TLR8]
GO:0002755	MyD88-dependent toll-like receptor signaling pathway	4.06077e-05	2.88002e-09	10.8108	4	[IRAK3, TLR2, TLR4, TLR8]
GO:0032757	positive regulation of interleukin-8 production	0.000239877	2.88002e-09	6.89655	4	[CD2, TLR2, TLR4, TLR8]
GO:0032728	positive regulation of interferon-beta production	0.000615713	2.88002e-09	9.375	3	[TLR2, TLR4, TLR8]
GO:0072604	interleukin-6 secretion	0.000256299	2.88002e-09	6.77966	4	[LILRA2, LILRA5, TLR2, TLR8]
GO:0030225	macrophage differentiation	0.000114492	2.88002e-09	8.33333	4	[MMP9, SPI1, TLR2, TRIB1]
GO:0002221	pattern recognition receptor signaling pathway	9.33034e-06	5.83458e-12	4.0404	8	[CLEC4E, IRAK3, ITGAM, LILRA2, PELI1, TLR2, TLR4, TLR8]
GO:0002367	cytokine production involved in immune response	3.32048e-06	5.83458e-12	5.78512	7	[ARG1, BCL6, CD55, IRAK3, SLC11A1, TLR2, TLR4]
GO:0032635	interleukin-6 production	2.6352e-05	5.83458e-12	4.21687	7	[CEBPB, IRAK3, LILRA2, LILRA5, TLR2, TLR4, TLR8]
GO:0042116	macrophage activation	1.65678e-05	5.83458e-12	5.82524	6	[DYSF, ITGAM, SLC11A1, TLR2, TLR4, TLR8]
GO:0070266	necroptotic process	0.00102373	5.83458e-12	7.89474	3	[PELI1, PYGL, TLR4]
GO:0150076	neuroinflammatory response	0.000579687	5.83458e-12	5.47945	4	[ITGAM, MMP9, TLR2, TLR8]
GO:0001774	microglial cell activation	0.00214491	5.83458e-12	6.12245	3	[ITGAM, TLR2, TLR8]
GO:0002718	regulation of cytokine production involved in immune response	0.00187599	5.83458e-12	4	4	[ARG1, BCL6, IRAK3, TLR4]
GO:0032655	regulation of interleukin-12 production	1.79774e-05	5.83458e-12	8.06452	5	[IRAK3, LILRA5, TLR2, TLR4, TLR8]
GO:0032675	regulation of interleukin-6 production	1.55592e-05	5.83458e-12	4.57516	7	[CEBPB, IRAK3, LILRA2, LILRA5, TLR2, TLR4, TLR8]
GO:0061082	myeloid leukocyte cytokine production	0.000737231	5.83458e-12	8.82353	3	[BCL6, IRAK3, TLR4]
GO:0062208	positive regulation of pattern recognition receptor signaling pathway	0.00127904	5.83458e-12	7.31707	3	[PELI1, TLR2, TLR4]
GO:0002755	MyD88-dependent toll-like receptor signaling pathway	4.06077e-05	5.83458e-12	10.8108	4	[IRAK3, TLR2, TLR4, TLR8]
GO:0032695	negative regulation of interleukin-12 production	0.000126359	5.83458e-12	15.7895	3	[IRAK3, LILRA5, TLR8]
GO:0032733	positive regulation of interleukin-10 production	0.00127904	5.83458e-12	7.31707	3	[LILRA5, TLR2, TLR4]
GO:0032755	positive regulation of interleukin-6 production	0.000196297	5.83458e-12	4.90196	5	[LILRA2, LILRA5, TLR2, TLR4, TLR8]
GO:0032757	positive regulation of interleukin-8 production	0.000239877	5.83458e-12	6.89655	4	[CD2, TLR2, TLR4, TLR8]
GO:0034121	regulation of toll-like receptor signaling pathway	3.98809e-05	5.83458e-12	6.84932	5	[IRAK3, LILRA2, PELI1, TLR2, TLR4]
GO:0034122	negative regulation of toll-like receptor signaling pathway	0.00127904	5.83458e-12	7.31707	3	[IRAK3, LILRA2, TLR4]
GO:0034142	toll-like receptor 4 signaling pathway	6.74581e-05	5.83458e-12	9.52381	4	[ITGAM, LILRA2, PELI1, TLR4]
GO:0050663	cytokine secretion	1.87331e-08	5.83458e-12	4.3956	12	[CD2, CLEC4E, DYSF, IL1R2, LILRA2, LILRA5, OSM, PANX2, S100A12, TLR2, TLR4, TLR8]
GO:0050707	regulation of cytokine secretion	4.87631e-07	5.83458e-12	4.1841	10	[CD2, CLEC4E, IL1R2, LILRA2, LILRA5, OSM, PANX2, TLR2, TLR4, TLR8]
GO:0032728	positive regulation of interferon-beta production	0.000615713	5.83458e-12	9.375	3	[TLR2, TLR4, TLR8]
GO:0032760	positive regulation of tumor necrosis factor production	0.000187443	5.83458e-12	4.9505	5	[CD2, LILRA2, LILRA5, TLR2, TLR4]
GO:0050701	interleukin-1 secretion	1.74471e-06	5.83458e-12	8.57143	6	[IL1R2, LILRA2, LILRA5, PANX2, TLR4, TLR8]
GO:0050710	negative regulation of cytokine secretion	0.00636829	5.83458e-12	4.16667	3	[IL1R2, LILRA5, TLR8]
GO:0072604	interleukin-6 secretion	0.000256299	5.83458e-12	6.77966	4	[LILRA2, LILRA5, TLR2, TLR8]
GO:0050704	regulation of interleukin-1 secretion	9.3108e-07	5.83458e-12	9.52381	6	[IL1R2, LILRA2, LILRA5, PANX2, TLR4, TLR8]
GO:0050702	interleukin-1 beta secretion	0.000273513	5.83458e-12	6.66667	4	[LILRA2, LILRA5, TLR4, TLR8]
